# Supplementary material for: Middle and Late Pleistocene Denisovan subsistence at Baishiya Karst Cave
Source: Nature. 2024 Jul 3;632(8023):108–13. doi: 10.1038/s41586-024-07612-9 (PMC11291277; doi:10.1038/s41586-024-07612-9)
Supplement: Supplementary file 3 — A list of Late Middle and Late Pleistocene sites in East Asia [file 41586_2024_7612_MOESM3_ESM.xlsx]

## Sheet: Sites
Supplementary Data 1. Late Middle and Late Pleistocene sites in East Asia.
Sites/Hominin fossils	Coordinate	Dating methods	Age (ka）	Remains	References
Harbin cranium	45° 45′ N, 126° 38′ E	U-series	~309-146	Homo longi cranium	Ji, Q., Wu, W., Ji, Y., Li, Q. & Ni, X. Late Middle Pleistocene Harbin cranium represents a new Homo species. The Innovation 2, 100132, doi:10.1016/j.xinn.2021.100132 (2021). Ni, X. et al. Massive cranium from Harbin in northeastern China establishes a new Middle Pleistocene human lineage. The Innovation 2, 100130, doi:10.1016/j.xinn.2021.100130 (2021). Shao, Q. et al. Geochemical provenancing an…
Jinniushan	40°35′ N, 122°27′ E	ESR and U-series	~260	Hominin and faunal fossils, mode 1 stone artifacts	Rosenberg, K. R., Zuné, L. & Ruff, C. B. Body size, body proportions, and encephalization in a Middle Pleistocene archaic human from northern China. Proceedings of the National Academy of Sciences 103, 3552-3556, doi:10.1073/pnas.0508681103 (2006).
Xujiayao	40° 06′ N, 113° 59′ E	U-series/OSL	104-125/69-130	Hominin and faunal fossils, mode 1 stone artifacts	Xing, S., Martinon-Torres, M., Bermudez de Castro, J. M., Wu, X. & Liu, W. Hominin teeth from the early Late Pleistocene site of Xujiayao, Northern China. American Journal of Physical Anthropology 156, 224-240, doi:10.1002/ajpa.22641 (2015).
Tianyuan Cave	39°39′ N 115°52′ E	Radiocarbon	~40	Modern human and faunal fossils	Shang, H., Tong, H., Zhang, S., Chen, F. & Trinkaus, E. An early modern human from Tianyuan Cave, Zhoukoudian, China. Proceedings of the National Academy of Sciences 104, 6573, doi:10.1073/pnas.0702169104 (2007). Fu, Q. et al. DNA analysis of an early modern human from Tianyuan Cave, China. Proceedings of the National Academy of Sciences 110, 2223-2227, doi:10.1073/pnas.1221359110 (2013).
Shuidonggou Locality 2	38˚18´ N, 106˚30´ E	Radiocarbon	43-39 and 35-34	IUP-like artifacts	Peng, F. et al. A chronological model for the Late Paleolithic at Shuidonggou Locality 2, North China. PLOS ONE 15, e0232682-e0232682, doi:10.1371/journal.pone.0232682 (2020).
Jiangjunfu 01	36°50’ N, 103°1’ E	OSL	120-90	Faunal fossils, mode 1 stone artifacts	Cheng, T. et al. Hominin occupation of the Tibetan Plateau during the Last Interglacial Complex. Quaternary Science Reviews 265, 107047, doi:https://doi.org/10.1016/j.quascirev.2021.107047 (2021).
Yangshang (Zhangjiachuan locality 2)	35°00’ N, 106°10’ E	OSL	220-104	Faunal fossils, mode 1 stone artifacts	Nian, X. et al. Optically stimulated luminescence ages for human occupation during the penultimate glaciation in the western Loess Plateau of China. Journal of Quaternary Science 31, 928-935, doi:10.1002/jqs.2917 (2016). Zhao, Y. et al. Lithic technological responses to environmental change during the penultimate glacial cycle (MIS 7–6) at the Yangshang site, western Chinese Loess Plateau. Quater…
Dali	34°52′N, 109°44′E	TT-OSL, post-IR IRSL, U-series, IRSL, TL, ESR, ESR/U-series	~260	Hominin (skull) and faunal fossils, mode 1 stone artifacts	Chen, T., Yang, Q. & Wu, E. Antiquity of Homo sapiens in China. Nature 368, 55-56, doi:10.1038/368055a0 (1994). Sun, X., Yi, S., Lu, H. & Zhang, W. TT-OSL and post-IR IRSL dating of the Dali Man site in central China. Quaternary International 434, 99-106, doi:https://doi.org/10.1016/j.quaint.2015.05.027 (2017).
Lingjing	34° 04′ N, 113° 41′ E	OSL	125-105	Xuchang crania, faunal fossils, mode 1 stone artifacts	Li, Z.-Y. et al. Late Pleistocene archaic human crania from Xuchang, China. Science 355, 969-972, doi:10.1126/science.aal2482 (2017).
Huanglong Cave	33° 08′ N, 10° 13′ E	U-series/ESR	103–79/44-34	Hominin fossil, possibly modern human, faunal fossils and mode 1 stone artifacts	Liu, W., Wu, X., Pei, S., Wu, X. & Norton, C. J. Huanglong Cave: A Late Pleistocene human fossil site in Hubei Province, China. Quaternary International 211, 29-41, doi:https://doi.org/10.1016/j.quaint.2009.06.017 (2010).
Nwya Devu	31°28' N, 88°48' E	OSL	40-30	IUP-like artifacts	Zhang, X. L. et al. The earliest human occupation of the high-altitude Tibetan Plateau 40 thousand to 30 thousand years ago. Science 362, 1049-1051, doi:10.1126/science.aat8824 (2018).
Quesang (or Chusang)	30°00′ N 90°46′ E	U-series, OSL, radiocarbon	~226-169/12.67-7.4	Hominin hand- and foot-prints	Zhang, D. D., Li, S. H., He, Y. Q. & Li, B. S. Human settlement of the last glaciation on the Tibetan plateau. Current Science 84, 701-704 (2003). Meyer, M. C. et al. Permanent human occupation of the central Tibetan Plateau in the early Holocene. Science 355, 64-67, doi:10.1126/science.aag0357 (2017). Zhang, D. D. et al. Earliest parietal art: hominin hand and foot traces from the middle Pleisto…
Piluo	29°02’N, 100°16’E	OSL	>130	Acheulean-like handaxes	Zheng, Z. X. et al. Paleolithic site of Piluo in Daocheng County, Sichuan Province. Archaeology 7, 723-734 (2022) (In Chinese).
Xinglong Cave	30° 37′ N, 109° 07′ E	U-series	200-130	Hominin teeth and faunal fossils, mode 1 stone artifacts	Peng, H., Ma, Z., Huang, W. & Gao, J. 230Th/U chronology of a paleolithic site at Xinglong Cave in the three-Gorge region of south China. Quaternary Geochronology 24, 1-9, doi:https://doi.org/10.1016/j.quageo.2014.07.001 (2014).
Hualongdong	30° 07′ N, 116° 57′ E	U-series	331-275	Hominin and faunal fossils, mode 1 stone artifacts	Wu, X.-J. et al. Archaic human remains from Hualongdong, China, and Middle Pleistocene human continuity and variation. Proceedings of the National Academy of Sciences 116, 9820-9824, doi:10.1073/pnas.1902396116 (2019).
Tongzi	28°15′N, 106°45′E	U-series	240-172	Hominin teeth, faunal fossils, and stone artifacts	Xing, S., Martinon-Torres, M. & Bermudez de Castro, J. M. Late Middle Pleistocene hominin teeth from Tongzi, southern China. Journal of Human Evolution 130, 96-108, doi:10.1016/j.jhevol.2019.03.001 (2019).
Guanyindong Cave	26°51′ N, 105°58′ E	OSL	170-80	Faunal fossils, Levallois stone-tool technology (Modle 3) or Model 1	Hu, Y. et al. Robust technological readings identify integrated structures typical of the Levallois concept in Guanyindong Cave, south China. National Science Review 6, 1096-1099, doi:10.1093/nsr/nwz192 (2019). Li, F. et al. A refutation of reported Levallois technology from Guanyindong Cave in south China. National Science Review 6, 1094-1096, doi:10.1093/nsr/nwz115 (2019).
Fuyan Cave	25˚39´ N, 111˚29´ E	U-series	120-80	Moden human teeth (debated) and faunal fossils	Liu, W. et al. The earliest unequivocally modern humans in southern China. Nature 526, 696-699, doi:10.1038/nature15696 (2015).
Maba	24° 40′ N, 113° 35′ E	U-series and 230Th/234U	129-135/237/>230 (probably 278)	Hominin and faunal fossils, mode 1 stone artifacts	Wu, X.-j. & Bruner, E. The endocranial anatomy of maba 1. American Journal of Physical Anthropology 160, 633-643, doi:https://doi.org/10.1002/ajpa.22974 (2016).
Penghu 1	23°25' N, 119°51' E	U-series	450 but most likely 190–10	Hominin mandible, faunal fossils	Chang, C. H. et al. The first archaic Homo from Taiwan. Nature Communications 6, 6037, doi:10.1038/ncomms7037 (2015).
Lunadong Cave	23°37′ N, 106°58′ E	U-series	126.9-70.2	Hominin fossils (possibly modern human), faunal fossils and mode 1 stone artifacts	Bae, C. J. et al. Modern human teeth from Late Pleistocene Luna Cave (Guangxi, China). Quaternary International 354, 169-183, doi:10.1016/j.quaint.2014.06.051 (2014).
Zhirendong (Zhiren Cave)	22° 17′ N, 107° 31′ E	OSL and U-series	116-106	Hominin fossils (possibly modern human) and faunal fossils	Liu, W. et al. Human remains from Zhirendong, South China, and modern human emergence in East Asia. Proceedings of the National Academy of Sciences 107, 19201-19206, doi:10.1073/pnas.1014386107 (2010). Cai, Y. et al. The age of human remains and associated fauna from Zhiren Cave in Guangxi, southern China. Quaternary International 434, 84-91, doi:https://doi.org/10.1016/j.quaint.2015.12.088 (2017…
Denisova Cave	51˚24´ N, 84˚41´ E	OSL and radiocarbon	300-20	Neanderthal and Denisovan fossils, faunal fossils, stone artifacts	Jacobs, Z. et al. Timing of archaic hominin occupation of Denisova Cave in southern Siberia. Nature 565, 594-599, doi:10.1038/s41586-018-0843-2 (2019).
Baishiya Karst Cave	35.45°N, 102.57°	U-series, OSL and radiocarbon	190-30	Denisovan and faunal fossils, possibly mode 1 stone artifacts	Chen, F. et al. A late Middle Pleistocene Denisovan mandible from the Tibetan Plateau. Nature 569, 409-412, doi:10.1038/s41586-019-1139-x (2019). Zhang, D. et al. Denisovan DNA in Late Pleistocene sediments from Baishiya Karst Cave on the Tibetan Plateau. Science 370, 584-587, doi:10.1126/science.abb6320 (2020).
Tam Ngu Hao 2 (Cobra Cave)	20°13′ ′N, 103°25′ E	U-series, U-series-ESR	164-131	Denisovan-like molar	Demeter, F. et al. A Middle Pleistocene Denisovan molar from the Annamite Chain of northern Laos. Nature Communications 13, 2557, doi:10.1038/s41467-022-29923-z (2022).
