# Supplementary material for: Middle and Late Pleistocene Denisovan subsistence at Baishiya Karst Cave
Source: Nature. 2024 Jul 3;632(8023):108–13. doi: 10.1038/s41586-024-07612-9 (PMC11291277; doi:10.1038/s41586-024-07612-9)
Supplement: Supplementary file 4 — Radiocarbon and deamidation results of bones from T2. [file 41586_2024_7612_MOESM4_ESM.xlsx]

## Sheet: Age data
Supplementary Data 2. Radiocarbon (Zhang et al., 2020, Table S3) and deamidation results of bones from T2.
Sample Code Number	Laboratory Number	Material	14C age (BP)	±	1σ（68.2%） (cal BP)		2σ（95.4%） (cal BP)		mu	Sigma	Median	Yield%	C:N ratio	Layer	Radiocarbon reference	ZooMS Sample number	Acid_COL1α1 508-519	Acid_COL1α1 435-453	Deamidation reference
					from	to	from	to
BSY01-18-T2-B3	OxA-39179	Bone	39700	1100	44425	42646	45630	42038	43729	942	43626	2.5	3.2	2	Zhang et al., 2020	BSY-1	0.5	0.53	In this paper
BSY01-18-T2-B12	OxA-39180	Bone	833	19	764	705	783	696	738	24	737	6.5	3.1	H1	Zhang et al., 2020	BSY-4	1	1	In this paper
BSY01-18-T2-B13	OxA-39181	Bone	28410	280	32785	31870	33194	31531	32354	435	32346	7.2	3.2	2	Zhang et al., 2020	BSY-5	0.67	0.62	In this paper
BSY01-18-T2-B16	OxA-39182	Bone	25200	220	29500	28971	29812	28727	29265	275	29251	0.9	3.2	2	Zhang et al., 2020	BSY-6	0.73	0.66	In this paper
BSY01-18-T2-B18	OxA-38709	Bone	27820	270	31885	31271	32467	31147	31700	349	31625	3.2	3.2	2	Zhang et al., 2020	BSY-7	0.68	0.67	In this paper
BSY01-18-T2-B20	OxA-39183	Bone	32120	440	36500	35504	37329	35023	36098	557	36050	6.2	3.2	3	Zhang et al., 2020	BSY-8	0.73	0.74	In this paper
BSY01-18-T2-B21	OxA-39184	Bone	41600	1600	46666	43573	48951	42828	45580	1578	45376	2.2	3.2	3	Zhang et al., 2020	BSY-9	0.53	0.58	In this paper
BSY01-18-T2-B22	OxA-38710	Bone	37150	830	42307	40975	42914	40160	41594	687	41620	4.6	3.2	3	Zhang et al., 2020				In this paper
BSY01-18-T2-B30	OxA-39185	Bone	42400	1600	47558	44401	49470	43510	46254	1538	46100	1.5	3.2	3	Zhang et al., 2020	BSY-11	0.46	0.56	In this paper
BSY01-18-T2-B105	OxA-38711	Bone	44000	2000	49072	45875		44892	47365	1458	47387	4.8	3.2	4	Zhang et al., 2020				In this paper
BSY01-18-T2-B211	OxA-38712	Bone	> 48500									1.9	3.2	5	Zhang et al., 2020				In this paper
BSY01-18-T2-B218	OxA-38713	Bone	> 54800									0.5	3.3	6	Zhang et al., 2020				In this paper
BSY01-18-T2-B30	OxA-39185	Bone	42400	1600	47558	44401	49470	43510	46254	1538	46100			3	Zhang et al., 2020				In this paper
BSY01-18-T2-B67	LZU19161	Bone	29610	130	33910	33664	34038	33542	33788	124	33787			3	Zhang et al., 2020	BSY-39	0.65	0.56	In this paper
BSY01-18-T2-B94	LZU19162	Bone	30220	140	34400	34067	34573	33935	34246	163	34240			3	Zhang et al., 2020	BSY-56	0.57	0.6	In this paper
BSY01-18-T2-B147	LZU19163	Bone	>46110											4	Zhang et al., 2020	BSY-81	0.42	0.49	In this paper
Notes: Radiocarbon dating results are from Zhang, D. et al. Denisovan DNA in Late Pleistocene sediments from Baishiya Karst Cave on the Tibetan Plateau. Science 370, 584-587 (2020).
