# Supplementary material for: Middle and Late Pleistocene Denisovan subsistence at Baishiya Karst Cave
Source: Nature. 2024 Jul 3;632(8023):108–13. doi: 10.1038/s41586-024-07612-9 (PMC11291277; doi:10.1038/s41586-024-07612-9)
Supplement: Supplementary file 5 — Collected reference samples for MALDI-TOF MS and LC–MS/MS analyses. [file 41586_2024_7612_MOESM5_ESM.xlsx]

## Sheet: Table
Supplementary Data 3. Collected reference samples for MALDI-ToF MS and LC-MS/MS analyses.
Latin name	Common name	PMF number	Source	Collection number	Sample age	LC-MS/MS	Stagetip number
Vulpes ferrilata	Tibetan fox	PMF80	Northwest Institute of Plateau Biology, CAS	NWIPB-3	Modern
Vulpes sp.		PMF82	Lanzhou University	BSY01-T2-18-B17	Pleistocene
Otocolobus manul	Pallas' cat	PMF84	Northwest Institute of Plateau Biology, CAS	NWIPB-8	Modern	Yes	P0084
Panthera uncia	Snow leopard	PMF85	Lanzhou University	LZU-B07	Modern
Prionailurus bengalensis	Leopard cat	PMF87	Lanzhou University	LZU-B01	Modern
Crocuta sp.		PMF88	Lanzhou University	BSY01-T2-18-B572	Pleistocene
Martes foina	Stone marten	PMF89	Northwest Institute of Plateau Biology, CAS	NWIPB-6	Modern
Mustela altaica	Pale weasel	PMF90	Northwest Institute of Plateau Biology, CAS	NWIPB-2	Modern
Mustela eversmanii	Steppe polecat	PMF91	Northwest Institute of Plateau Biology, CAS	NWIPB-5	Modern
Ailuropoda melanoleuca	Giant panda	PMF92	Lanzhou University	LZU-B02	Modern
Ursus thibetanus	Asian black bear	PMF93	National Animal Collection Resource Center of Institute of Zoology, CAS	37725-S	Modern
Bos mutus	Yak	PMF94	Lanzhou University	LZU-B08	Modern
Budorcas taxicolor	Takin	PMF96	Lanzhou University	LZU-B09	Modern	Yes	P0034
Capra sibirica	Siberian Ibex	PMF97	Lanzhou University	LZU-B10	Modern
Capricornis sumatrensis	Mainland serow	PMF98	National Animal Collection Resource Center of Institute of Zoology, CAS	36969-S	Modern	Yes	P0085
Gazella subgutturosa	Goitered gazelle	PMF99	Lanzhou University	LZU-B03	Modern	Yes	P0086
Procapra przewalskii	Przewalski's gazelle	PMF100	Lanzhou University	QGY14B-569	Holocene
Naemorhedus goral	Goral	PMF102	National Animal Collection Resource Center of Institute of Zoology, CAS	38855-S	Modern	Yes	P0087
Ovis ammon	Argali	PMF104	Lanzhou University	LZU-B05	Modern
Procapra picticaudata	Tibetan gazelle	PMF105	Lanzhou University	LZU-B06	Modern	Yes	P0035
Procapra sp.		PMF106	Lanzhou University	BSY01-T2-18-B8	Pleistocene
Pseudois nayaur	Blue sheep	PMF107	Lanzhou University	LZU-B13	Modern
Pseudois schaeferi	Dwarf blue sheep	PMF108	Northwest Institute of Plateau Biology, CAS	NWIPB-9	Modern	Yes	P0036
Cervus elaphus	Red deer	PMF109	Lanzhou University	LZU-B04	Modern
Cervus albirostris	White-lipped deer	PMF110	Lanzhou University	LZU-B12	Modern
Elaphodus cephalophus	Tufted deer	PMF111	Lanzhou University	LZU-B15	Modern	Yes	P0088
Moschus chrysogaster	Alpine musk deer	PMF112	Northwest Institute of Plateau Biology, CAS	NWIPB-7	Modern
Moschus moschiferus	Musk deer	PMF113	National Animal Collection Resource Center of Institute of Zoology, CAS	09585-S	Modern	Yes	P0037
Lepus oiostolus	Woolly hare	PMF116	Northwest Institute of Plateau Biology, CAS	NWIPB-4	Modern	Yes	P0089
Ochotona sp.	Pika	PMF117	Lanzhou University	QGY14B-462	Holocene
Ochotona himalayana	Himalayan pika	PMF118	Northwest Institute of Plateau Biology, CAS	NWIPB-1	Modern
Ochotona cansus	Gansu pika	PMF119	Northwest Institute of Plateau Biology, CAS	NWIPB-10	Modern	Yes	P0090
Equus Kiang	Kiang	PMF120	Lanzhou University	LZU-B11	Modern
Equus sp.		PMF121	Lanzhou University	BSY01-T2-18-B495	Pleistocene
Coelodonta sp.		PMF122	Lanzhou University	BSY01-T2-18-B490	Pleistocene
Marmota himalayana	Himalayan marmot	PMF129	National Animal Collection Resource Center of Institute of Zoology, CAS	18971-S	Modern	Yes	P0091
Hystrix cf. subcristata	Malayan porcupine	PMF130	Lanzhou University	BSY01-19-T3-B676	Pleistocene	Yes	P0092
Myospalax cansus	Gansu zokor	PMF 131	Lanzhou University	BSY01-18-T2-B137	Pleistocene	Yes	P0093
Pantholops hodgsonii	Tibetan antelope	PMF 132	Lanzhou University	BSY01-19-T2-B48	Pleistocene
