# Supplementary material for: Middle and Late Pleistocene Denisovan subsistence at Baishiya Karst Cave
Source: Nature. 2024 Jul 3;632(8023):108–13. doi: 10.1038/s41586-024-07612-9 (PMC11291277; doi:10.1038/s41586-024-07612-9)
Supplement: Supplementary file 6 — An extended database of ZooMS peptide marker masses and peptide marker sequences. [file 41586_2024_7612_MOESM6_ESM.xlsx]

## Sheet: Peptide marker masses
Common name	Latin name	Order	Family	Subfamily	MALDI-ToF-MS	Genetic COL1A1	Genetic COL1A2	LC-MS/MS	COL1α1 508-519 (P1)	COL1α2 978-990 (A)	COL1α2 978-990' (A')	COL1α2 375-386	COL1α2 375-396	COL1α2 375-396'	COL1ɑ1 604-618	COL1α2 484-498 (B)	COL1α1 741-756	COL1α2 741-756	COL1α1 -8/7-26	COL1α1 -8/7-26'	COL1α1 889-906	COL1α2 889-906	COL1α2 502-519 (C)	COL1α2 292-309 (P2/Cet2)	COL1α1 271-291	COL1α2 793-816 (D)	COL1α1 733-756	COL1α1 733-756'	COL1α2 859-884	COL1α2 934-963	COL1α2 934-963'	COL1α2 454-479	COL1α2 454-483 (E)	COL1α1 586-618 (F)	COL1α1 586-618' (F')	COL1α2 757-789 (G)	COL1α2 757-789' (G')	COL1α2 10-42	COL1A1 991-1018
African elephant	Loxodonta africana	Proboscidea	Elephantidae		Buckley et al. 2011	XM_010594342.2	XM_010587258.2	Buckley et al. 2011	1105.6	1145.6*	1161.6*	1154.6*	2028.1*	2044.1*	1281.6*	1453.7	1490.7*	1462.7*	1523.8*	1539.8*	1518.8*	1576.8*	1579.8	1556.7*	2018.0*	2115.1	2216.1*	2232.1*	2277.1*	2791.4*	2807.4*	2353.1*	2808.3	2853.4	2869.4	2999.5	3015.5	3048.4*
Asian elephant	Elephas maximus	Proboscidea	Elephantidae		Buckley et al. 2011; PMF59			Buckley et al. 2011	1105.6	1145.6*	1161.6*	1154.6*	2028.1*	2044.1*	1281.6*	1453.7	1490.7*	1462.7*			1518.8*	1576.8*	1579.8	1556.7**	2018.0*	2115.1	2216.1*	2232.1*	2277.1*	2791.4*	2807.4*	2353.1*	2808.3	2853.4	2869.4	2999.5	3015.5	3048.4*
Straight-tusked elephant	Palaeoloxodon antiquus	Proboscidea	Elephantidae		Buckley et al. 2011			Buckley et al. 2011	1105.6	1145.6*	1161.6*	1154.6*	2028.1*	2044.1*	1281.6*	1453.7	1490.7*	1462.7*			1518.8*	1576.8*	1579.8	1556.7*	2018.0*	2115.1	2216.1*	2232.1*	2277.1*				2808.3**	2853.4	2869.4	2999.5	3015.5	3048.4*
Steppe mammoth	Mammuthus trogontherii	Proboscidea	Elephantidae		Buckley et al. 2011			Buckley et al. 2011	1105.6			1154.6*	2028.1*	2044.1*	1281.6*	1453.7	1490.7*	1462.7*			1518.8*	1576.8*	1579.8		2018.0*	2115.1	2216.1*	2232.1*	2277.1*	2791.4*	2807.4*	2353.1*	2808.3	2853.4	2869.4	2999.5	3015.5	3048.4*
Woolly mammoth	Mammuthus primigenius	Proboscidea	Elephantidae		Buckley et al. 2011			Buckley et al. 2011	1105.6	1145.6*	1161.6*	1154.6*	2028.1*	2044.1*	1281.6*	1453.7	1490.7*	1462.7*	1523.8*	1539.8*	1518.8*	1576.8*	1579.8	1556.7*	2018.0*	2115.1	2216.1*	2232.1*	2277.1*	2791.4*	2807.4*	2353.1*	2808.3	2853.4	2869.4	2999.5	3015.5	3048.4*
American mastodon	Mammut americanum	Proboscidea	Mammutidae		Buckley et al. 2011	P0C2W8.4	P85154.3	Buckley et al. 2011	1105.6	1145.6*	1161.6*	1154.6*	2028.1*	2044.1*	1281.6*	1453.7	1490.7*	1462.7*	1523.8*	1539.8*	1518.8*	1576.8*	1579.8	1593.8*	2032.0*	2115.1	2216.1*	2232.1*	2277.1*	2791.4*	2807.4*	2353.1*	2808.3	2853.4	2869.4	2985.5	3001.5	3048.4*
Florida manatee	Trichechus manatus latirostris	Sirenia	Trichechidae	Trichechinae		XM_004377940.2	XM_004386146.1		1105.6*	1187.6*	1203.6*	1154.6*	2032.1*	2048.1*	1283.6*	1453.7*	1522.7*	1508.7*	1549.8*	1565.8*	1546.8*	1576.8*	1536.7*	1623.8*	2020.0*	2073.1*	2248.1*	2264.1*	2262.1*	2805.4*	2821.4*	2337.1*	2792.3*	2855.4*	2871.4*	3003.6*	3019.5*	3025.4*
Aardvark	Orycteropus afer afer	Tubulidentata	Orycteropodidae			XP_007940107.1	XP_007937996.1		1105.6*	1177.6*	1193.6*	1182.6*	2042.1*	2058.1*	1324.6*	1463.7*	1520.7*	1492.7*	1466.7*	1482.7*	1560.8*	1602.8*	1595.8*	1647.8*	1990.0*	2089.1*	2246.1*	2262.1*	2253.1*	2805.4*	2821.4*	2381.1*	2836.3*	2896.4*	2912.4*	2969.5*	2985.5*	3014.4*
Lesser hedgehog tenrec	Echinops telfairi	Afrosoricida	Tenrecidae			XP_004707116.1	XP_004702721.1		1105.6*	1177.6*	1193.6*	1156.6*	2018.0*	2034.0*	1297.6*	1477.8*	1506.7*	1496.7*	1566.8*	1582.8*	1560.8*	1576.8*	1569.8*	1619.8*	2006.0*	2161.1*	2232.1*	2248.0*	2275.1*	2805.4*	2821.4*	2391.2*	2846.4*	2885.4*	2901.4*	3009.5*	3025.5*	3015.3*
Cape golden mole	Chrysochloris asiatica	Afrosoricida	Chrysochloridae			XM_006832467.1	XM_006834286.1		1105.6*	1191.6*	1207.6*	1156.6*	2018.0*	2034.0*	1297.6*	1477.8*	1506.7*	1492.7*	1509.7*	1525.7*	1534.8*	1576.8*	1579.8*	1583.7*	2006.0*	2145.1*	2232.1*	2248.0*	2290.1*	2806.3*	2822.3*	2395.2*	2850.4*	2869.4*	2885.4*	2996.5*	3012.5*	2975.4*
Cape elephant shrew	Elephantulus edwardii	Macroscelidea	Macroscelididae			XP_006889362.1	XP_006891537.1		1105.6*	1230.6*	1246.6*	1214.6*	2076.0*	2092.0*	1311.6*	1477.8*	1490.7*	1462.7*	1468.7*	1484.7*	1560.8*	1548.8*	1555.8*	1582.8*	1975.9*	2115.1*	2216.1*	2232.1*	2269.1*	2814.4*	2830.4*	2351.1*	2806.3*	2857.4*	2873.4*	2995.5*	3011.5*	2995.4*
Rock hyrax	Procavia capensis	Hyracoidea	Procaviidae			ENSPCAG00000011915	ENSPCAG00000002641		1105.6*	1203.6*	1219.6*	1154.6*	2028.1*	2044.1*			1490.7*	1462.7*	1523.8*	1539.8*		1630.9*	1579.8*	1619.8*		2073.1*	2216.1*	2232.1*	2249.1*	2775.4*	2791.4*	2333.1*	2788.3*			2979.5*	2995.5*	3002.4*
European rabbit	Oryctolagus cuniculus	Lagomorpha	Leporidae		Buckley et al. 2009	XM_051825560.1	NM_001195668.1		1105.6*	1205.6*	1221.6	1182.6*	2056.1*	2072.1*	1311.6*	1453.7	1490.7*	1488.7*	1452.7*	1468.7*	1532.8*	1562.8*	1550.8	1592.8*	2006.0*	2129.1	2216.1*	2232.1*	2253.1*	2759.4*	2775.4*	2381.1*	2836.3	2883.4	2899.4	2957.5	2973.5	2959.4*
European Hare	Lepus europaeus	Lagomorpha	Leporidae		PMF54 (Welker et al. 2016)				1105.6**		1221.6**					1453.7**										2129.1**								2883.4**	2899.4**	2957.5**	2973.5**
Arctic hare	Lepus arcticus (Lepus arctos)	Lagomorpha	Leporidae		PMF23 (Welker et al. 2016)				1105.6**		1221.6**					1453.7**										2129.1**							2836.3**	2883.4**	2899.4**	2957.5**	2973.5**
Mountain hare	Lepus timidus	Lagomorpha	Leporidae		PMF77	Marques et al. 2020	Marques et al. 2020		1105.6	1205.6*	1221.6*	1182.6*	2056.1*	2072.1*	1311.6*	1453.7*	1490.7*	1488.7*				1562.8*	1619.8*	1592.8*	2006.0*	2129.1*	2216.1*	2232.1*	2253.1*	2759.4*	2775.4*	2353.1*	2808.3*	2883.4*	2899.4*	2957.5*	2973.5*	2959.4*
Woolly hare	Lepus oiostolus	Lagomorpha	Leporidae		PMF116 (this study)			PMF116 (this study)	1105.6	1205.6*	1221.6	1182.6	2056.1*	2072.1	1311.6	1453.7	1490.7*	1488.7*	1452.7	1468.7	1532.8	1562.8	1550.8*	1592.8	2006	2129.1	2216.1	2232.1*	2253.1	2759.4	2775.4	2353.1*	2808.3	2883.4	2899.4	2957.5	2973.5*	2959.4*
American pika	Ochotona princeps	Lagomorpha	Ochotonidae			XP_004591119.1	XP_004582363.1		1105.6*	1191.6*	1207.6*	1182.6*	2056.1*	2072.1*	1311.6*	1427.7*	1490.7*	1442.7*	1452.7*	1468.7*	1532.8*	1576.8*	1576.8*	1638.8*	1975.9*	2115.1*	2216.1*	2232.1*	2225.1*	2759.4*	2775.4*	2377.1*	2832.4*	2883.4*	2899.4*	2997.5*	3013.5*	2959.4*
Plateau pika	Ochotona curzoniae	Lagomorpha	Ochotonidae			XM_041000353.1	XM_040964736.1		1105.6*	1191.6*	1207.6*	1182.6*	2056.1*	2072.1*	1311.6*	1427.7*	1490.7*	1442.7*	1452.7*	1468.7*	1532.8*	1548.8*	1576.8*	1638.8*	1975.9*	2129.1*	2216.1*	2232.1*	2225.1*	2759.4*	2775.4*	2377.1*	2832.4*	2883.4*	2899.4*	3023.5*	3039.5*	2959.4*
Himalayan pika	Ochotona himalayana	Lagomorpha	Ochotonidae		PMF118 (this study)				1105.6**		1207.6**					1427.7**					1532.8**	1576.8**	1576.8**	1638.8**		2129.1**			2225.1**				2832.4**	2883.4**			3039.5**	2959.4**
Gansu pika	Ochotona cansus	Lagomorpha	Ochotonidae		PMF119 (this study)			PMF119 (this study)	1105.6	1191.6	1207.6	1182.6	2056.1*	2072.1*	1311.6	1427.7	1490.7*	1442.7*	1452.7	1468.7	1532.8	1576.8	1576.8	1638.8	1975.9	2129.1	2216.1	2232.1	2225.1	2759.4	2775.4	2377.1*	2832.4	2883.4	2899.4	3023.5	3039.5	2959.4
Alpine marmot	Marmota marmota	Rodentia	Sciuridae	Xerinae	PMF57	XP_015350975.1	XP_015343716.1		1105.6	1177.6*	1193.6*	1182.6*	2056.1*	2072.1*	1311.6*	1453.7	1490.7*	1492.7*	1452.7*	1468.7*	1532.8*	1576.8*	1578.8*	1619.8*	2006.0*	2143.2	2216.1*	2232.1*	2260.1*	2801.4*	2817.4*	2411.1*	2866.4*	2883.4	2899.4*	2983.5*	2999.5*	2959.4*
Himalayan marmot	Marmota himalayana	Rodentia	Sciuridae	Xerinae	PMF129 (this study)			PMF129 (this study)	1105.6	1177.6	1193.6	1182.6	2056.1*	2072.1*	1311.6*	1453.7	1490.7*	1492.7*	1452.7	1468.7	1532.8	1576.8	1578.8	1619.8*	2006	2143.2	2216.1	2232.1*	2260.1	2801.4	2817.4	2411.1*	2866.4	2883.4	2899.4	2983.5	2999.5	2959.4
Yellow-bellied marmot	Marmota flaviventris	Rodentia	Sciuridae	Xerinae		XP_027780505.1	XP_027811241.1		1105.6*	1177.6*	1193.6*	1182.6*	2056.1*	2072.1*	1311.6*	1453.7*	1490.7*	1492.7*	1452.7*	1468.7*	1532.8*	1576.8*	1578.8*	1619.8*	2006.0*	2143.2*	2216.1*	2232.1*	2260.1*	2801.4*	2817.4*	2411.1*	2866.4*	2883.4*	2899.4*	2983.5*	2999.5*	2959.4*
Groundhog	Marmota monax	Rodentia	Sciuridae	Xerinae		XM_046420432.1	XM_046426378.1		1105.6*	1177.6*	1193.6*	1182.6*	2056.1*	2072.1*	1311.6*	1453.7*	1490.7*	1492.7*	1452.7*	1468.7*	1532.8*	1576.8*	1578.8*	1619.8*	2006.0*	2143.2*	2216.1*	2232.1*	2260.1*	2801.4*	2817.4*	2411.1*	2866.4*	2883.4*	2899.4*	2983.5*	2999.5*	2959.4*
Arctic ground squirrel	Urocitellus parryii	Rodentia	Sciuridae	Xerinae		XP_026242671.1	XP_026247293.1		1105.6*	1177.6*	1193.6*	1182.6*	2056.1*	2072.1*	1311.6*	1453.7*	1490.7*	1492.7*	1452.7*	1468.7*	1532.8*	1576.8*	1578.8*	1619.8*	2006.0*	2143.2*	2216.1*	2232.1*	2260.1*	2801.4*	2817.4*	2411.1*	2866.4*	2883.4*	2899.4*	2967.5*	2983.5*	2959.4*
Thirteen-lined ground squirrel	Ictidomys tridecemlineatus	Rodentia	Sciuridae	Xerinae		XP_040126450.1	XP_005331878.1		1105.6*	1177.6*	1193.6*	1182.6*	2056.1*	2072.1*	1311.6*	1453.7*	1476.7*	1462.7*	1452.7*	1468.7*	1532.8*	1576.8*	1578.8*	1619.8*	2006.0*	2143.2*	2202.1*	2218.1*	2260.1*	2801.4*	2817.4*	2381.1*	2836.3*	2883.4*	2899.4*	2967.5*	2983.5*	2959.4*
Mouse	Mus musculus	Rodentia	Muridae	Murinae	Buckley et al. 2009	NM_007742.4	NM_007743.3		1105.6	1178.6	1194.6	1182.6*	2082.1*	2098.1*	1307.6*	1453.7	1490.7*	1490.7*	1452.7*	1468.7*	1532.8*	1576.8*	1570.7*	1566.8*	1979.9*	2159.1	2216.1*	2232.1*	2249.1*	2769.4*	2785.4*	2411.1*	2866.4	2879.4	2895.4	2915.5*	2931.5*	3013.4
Brown rat	Rattus norvegicus	Rodentia	Muridae	Murinae	Buckley et al 2009; Buckley et al 2016; Welker et al 2016; Harvey et al 2019	NM_053304.1	NM_053356.2	Buckley et al 2009; Buckley et al 2016; Welker et al 2016; Harvey et al 2019	1105.6	1187.6	1203.6	1182.6*	2082.1*	2098.1*	1311.6*	1453.7	1490.7*	1474.7*	1452.7*	1468.7*	1532.8*	1576.8*	1566.8*	1592.8*	1975.9*	2143.2	2216.1*	2232.1*	2276.1*	2770.4*	2786.4*	2381.1*	2836.3*	2883.4	2899.4	2971.5*	2987.5*	3003.4*
Rat (Rattus rattus)	Rattus rattus	Rodentia	Muridae	Murinae	Buckley et al. 2009	XM_032912698.1	XM_032906976.1		1105.6	1187.6	1203.6	1182.6*	2082.1*	2098.1*	1311.6*	1453.7	1490.7*	1474.7*	1452.7*	1468.7*	1532.8*	1576.8*	1566.8*	1592.8*	1975.9*	2143.2	2216.1*	2232.1*	2276.1*	2770.4*	2786.4*	2381.1*	2836.3	2883.4	2899.4	2941.5*	2957.5	3003.4
Striped field mouse	Apodemus agrarius	Rodentia	Muridae	Murinae	Buckley et al. 2016						1203.6**					1453.7**										2143.1**								2910.4**		2941.5**		3003.4**
Eurasian harvest mouse	Micromys minutus	Rodentia	Muridae	Murinae	Buckley et al. 2016						1203.6**					1453.7**										2143.1**									2899.4**	2943.5**		3003.4**
Eurasian beaver	Castor fiber	Rodentia	Castoridae	Castorinae	PMF14 (Welker et al. 2016)			PMF14 (Welker et al. 2016)	1105.6	1177.6	1193.6				1311.6*	1427.7							1593.8	1611.8*		2129.1							2808.3	2883.4	2899.4	2983.5	2999.5
North American beaver	Castor canadensis	Rodentia	Castoridae	Castorinae		XM_020171384.1	XM_020163454.1		1105.6*	1177.6*	1193.6*	1182.6*	2086.1*	2102.1*	1311.6*	1427.7*	1490.7*	1492.7*	1438.7*	1454.7*	1548.7*	1576.8*	1593.8*	1596.8*	2004.0*	2129.1*	2216.1*	2232.1*	2256.1*	2820.4*	2836.4*	2353.1*	2808.3*	2883.4*	2899.4*	2983.5*	2999.5*	2959.4*
Hystrix cf. subcristata	Hystrix cf. subcristata	Rodentia	Hystricidae		PMF130 (this study)			PMF130 (this study)	1105.6			1182.6	2056.1*	2072.1*	1311.6*	1453.7	1490.7*	1418.7*	1436.7*	1452.7*	1532.8	1576.8	1594.8	1619.8*	2004	2133.1*	2216.1	2232.1*		2791.4*	2807.4*	2407.2*	2862.4*	2883.4	2899.4	2983.5*	2999.5*	2987.4*
Desmarest's hutia	Capromys pilorides	Rodentia	Echimyidae		Harvey et al. 2019			Harvey et al. 2019	1150.6**	1161.6**	1177.6**					1427.7**							1594.8**			2159.1**							2862.4**	2883.4**	2899.4**		2999.4**	3003.4**
Jamaican hutia	Geocapromys brownii	Rodentia	Echimyidae		Harvey et al. 2019			Harvey et al. 2019	1150.6**	1161.6**	1177.6**					1427.7**							1594.8**			2159.1**							2862.4**	2883.4**	2899.4**		2999.4**	3003.4**
Central American agouti	Dasyprocta punctata	Rodentia	Dasyproctidae		Harvey et al. 2019			Harvey et al. 2019	1150.6**	1152.6**	1168.6**					1427.7**							1594.8**			2145.1**								2883.4**	2899.4**		3032.4**	3003.4**
Middle East blind mole-rat	Nannospalax galili	Rodentia	Spalacidae	Spalacinae		XM_008838337.3	XM_008822559.3		1105.6*	1161.6*	1177.6*	1182.6*	2044.1*	2060.1*	1311.6*	1453.7*	1490.7*	1492.7*	1452.7*	1468.7*	1532.8*	1590.8*	1566.8*	1596.8*	1975.9*	2143.2*	2216.1*	2232.1*	2276.1*	2801.4*	2817.4*	2381.1*	2836.3*	2883.4*	2899.4*	3031.5*	3047.5*	2987.4*
Myospalax cansus	Myospalax cansus	Rodentia	Spalacidae	Myospalacinae	PMF131 (this study)			PMF131 (this study)	1105.6	1161.6	1177.6	1182.6	2056.1*	2072.1*	1311.6*	1453.7	1490.7*	1492.7*	1452.7*	1468.7*	1532.8	1548.8	1566.8	1596.8*	1975.9	2143.2	2216.1*	2232.1*	2246.1*	2801.4*	2817.4*	2381.1*	2836.3	2883.4	2899.4	3017.5	3033.5	2989.4*
Short-beaked echidna	Tachyglossus aculeatus	Monotremata	Tachyglossidae		Peters et al. 2021	XM_038753730.1	XM_038761261.1	Peters et al. 2021	1120.6	1182.6	1198.6	1170.6*	2032.0*	2048.0*	1297.6*	1453.7	1478.7*	1543.8*			1506.7*	1606.8	1607.8	1653.8*	2020.0*	2121.1	2204.1*	2220.1*	2279.1*	2795.4*	2811.4*	2393.1*	2848.3	2873.4	2889.4	2999.5	3015.5	3009.3
Platypus	Ornithorhynchus anatinus	Monotremata	Ornithorhynchidae			XM_029074911.2	XM_029070540.2		1120.6*	1182.6*	1198.6*	1170.6*	2032.0*	2048.0*	1297.6*	1453.7*	1478.7*	1516.8*			1506.7*	1616.8*	1607.8*	1679.8*	2020.0*	2121.1*	2204.1*	2220.1*	2279.1*	2781.3*	2797.3*	2393.1*	2848.3*	2912.4*	2928.4*	2999.5*	3015.5*	2993.3*
Brush-tailed phascogale	Phascogale tapoatafa	Dasyuromorphia	Dasyuridae		Peters et al. 2021			Peters et al. 2021	1162.6						1325.6*	1453.7						1652.8	1598.8	1725.8		2163.1						2335.1		2897.4	2913.4	2929.5	2945.5	2991.4
Tasmanian devil	Sarcophilus harrisii	Dasyuromorphia	Dasyuridae		Peters et al. 2021	XM_003768375.4	XM_031940777.1	Peters et al. 2021	1162.6	1159.6	1175.6	1154.6*	2059.0*	2075.0*	1297.6*	1453.7	1506.7*	1444.7*	1527.7*	1543.7*	1536.7*	1652.8	1598.8	1725.8	2004.0*	2177.1	2274.1*	2290.1*	2289.1*	2827.3*	2843.3*	2335.1	2776.3*	2869.4	2885.4	2929.5	2945.5	2975.4
Yellow-footed antechinus	Antechinus flavipes	Dasyuromorphia	Dasyuridae			XM_051994796.1	XM_051963420.1		1162.6*	1159.6*	1175.6*	1154.6*	2059.0*	2075.0*	1325.6*	1453.7*	1506.7*	1444.7*	1527.7*	1543.7*	1564.8*	1652.8*	1598.8*	1725.8*	1992.0*	2163.1*	2274.1*	2290.1*	2289.1*	2827.3*	2843.3*	2335.1*	2776.3*	2897.4*	2913.4*	2945.5*	2961.5*	2975.4*
Thylacine	Thylacinus cynocephalus	Dasyuromorphia	Thylacinidae		Peters et al. 2021			Peters et al. 2021	1162.6	1159.6	1175.6				1297.6*	1453.7						1652.8*	1598.8			2121.1**						2335.1		2869.4	2885.4	2929.5	2945.5	2975.4
Eastern quoll	Dasyurus viverrinus	Dasyuromorphia	Dasyuridae		Buckley et al. 2017			Buckley et al. 2017								1453.7**						1652.8**				2177.1**								2897.4**		2929.5**		2975.4**
Spectacled hare-wallaby	Lagorchestes conspicillatus	Diprotodontia	Macropodidae		Peters et al. 2021			Peters et al. 2021	1162.6	1150.6	1166.6				1325.6*	1453.7						1652.8	1598.8			2145.1						2335.1		2897.4	2913.4	2943.5	2959.5*	2975.4
Banded hare-wallaby	Lagostrophus fasciatus	Diprotodontia	Macropodidae		Peters et al. 2021			Peters et al. 2021	1162.6	1150.6	1166.6				1325.6*	1453.7						1652.8	1598.8	1679.8		2145.1						2335.1		2881.4	2897.4	2943.5	2959.5*	2975.4
Western grey kangaroo	Macropus fuliginosus	Diprotodontia	Macropodidae		Peters et al. 2021			Peters et al. 2021	1162.6	1150.6	1166.6				1325.6*	1453.7						1652.8	1598.8	1679.8		2145.1						2335.1		2897.4	2913.4	2943.5	2959.5*	2989.4
Eastern grey kangaroo	Macropus giganteus	Diprotodontia	Macropodidae		Peters et al. 2021			Peters et al. 2021	1162.6	1150.6	1166.6				1325.6*	1453.7						1652.8	1598.8	1679.8		2145.1						2335.1		2897.4	2913.4	2943.5	2959.5*	2989.4
Common wallaroo	Osphranter robustus	Diprotodontia	Macropodidae		Peters et al. 2021			Peters et al. 2021	1162.6	1150.6	1166.6				1325.6*	1453.7						1652.8	1598.8	1679.8		2145.1						2335.1		2897.4	2913.4	2943.5	2959.5*	2975.4
Red kangaroo	Osphranter rufus	Diprotodontia	Macropodidae		Peters et al. 2021			Peters et al. 2021	1162.6	1150.6	1166.6				1325.6*	1453.7						1652.8	1598.8	1679.8		2145.1						2335.1		2897.4	2913.4	2943.5	2959.5*	2975.4
Short-faced kangaroo	Simosthenurus occidentalis	Diprotodontia	Macropodidae		Buckley et al. 2017			Buckley et al. 2017								1453.7**						1652.8**				2145.1**								2881.4**		2943.5**		2975.4**
Agile wallaby	Notamacropus agilis	Diprotodontia	Macropodidae		Peters et al. 2021			Peters et al. 2021	1162.6	1150.6	1166.6				1325.6*	1453.7						1652.8	1598.8	1679.8		2145.1						2335.1		2897.4	2913.4	2943.5	2959.5*	2975.4
Tammar wallaby	Notamacropus eugenii	Diprotodontia	Macropodidae		Peters et al. 2021			Peters et al. 2021	1162.6	1150.6	1166.6				1325.6*	1453.7						1624.8	1598.8	1679.8		2145.1						2335.1		2897.4	2913.4	2943.5	2959.5*	2975.4
Western brush wallaby	Notamacropus irma	Diprotodontia	Macropodidae		Peters et al. 2021			Peters et al. 2021	1162.6	1150.6	1166.6				1325.6*	1427.7						1652.8	1598.8	1679.8		2145.1						2335.1		2897.4	2913.4	2943.5	2959.5*	2975.4
Notamacropus parma	Notamacropus parma	Diprotodontia	Macropodidae		Peters et al. 2021			Peters et al. 2021	1162.6	1150.6	1166.6				1325.6*	1453.7						1652.8	1598.8	1679.8		2145.1						2335.1		2897.4	2913.4	2943.5	2959.5*	2975.4
Red-necked wallaby	Notamacropus rufogriseus	Diprotodontia	Macropodidae		Peters et al. 2021			Peters et al. 2021	1162.6	1150.6	1166.6				1325.6*	1453.7						1652.8	1598.8	1679.8		2145.1						2335.1		2897.4	2913.4	2943.5	2959.5*	2975.4
Swamp wallaby	Wallabia bicolor	Diprotodontia	Macropodidae		Peters et al. 2021			Peters et al. 2021	1162.6	1150.6	1166.6				1325.6*	1453.7						1624.8	1598.8	1679.8		2145.1						2335.1		2897.4	2913.4	2943.5	2959.5*	2975.4
Sugar glider	Petaurus breviceps	Diprotodontia	Petauridae		Peters et al. 2021			Peters et al. 2021	1162.6	1159.6	1175.6				1325.6*	1411.7						1624.8	1598.8	1649.8		2145.1						2335.1		2897.4	2913.4	2971.5	2987.5	2975.4*
Common brushtail possum	Trichosurus vulpecula	Diprotodontia	Phalangeridae		Peters et al. 2021	XM_036754076.1	XM_036759755.1	Peters et al. 2021	1162.6	1159.6*	1175.6*	1112.5*	2017.0*	2033.0*	1325.6*	1453.7	1506.7*	1444.7*	1523.8*	1539.8*	1564.8*	1624.8	1598.8	1669.8*	2004.0*	2145.1	2274.1*	2290.1*	2289.1*	2809.4*	2825.3*	2335.1	2776.3*	2897.4	2913.4	2945.5	2961.5	2975.4
Koala	Phascolarctos cinereus	Diprotodontia	Phascolarctidae		Peters et al. 2021	XM_020997631.1	XM_020999981.1	Peters et al. 2021	1162.6	1159.6	1175.6	1112.5*	2017.0*	2033.0*	1297.6*	1397.7	1506.7*	1444.7*	1523.8*	1539.8*	1564.8*	1624.8	1598.8	1691.8	2004.0*	2145.1	2274.1*	2290.1*	2259.1*	2825.3*	2841.3*	2335.1	2776.3*	2869.4	2885.4	2959.5	2975.5	2975.4
Common ringtail possum	Pseudocheirus peregrinus	Diprotodontia	Pseudocheiridae		Peters et al. 2021			Peters et al. 2021	1162.6	1136.6	1152.6				1325.6*	1439.7						1624.8	1598.8	1649.8		2161.1						2335.1		2897.4	2913.4	2929.5	2975.5	2975.4
Lasiorhinus	Lasiorhinus sp.	Diprotodontia	Vombatidae		Peters et al. 2021			Peters et al. 2021	1162.6						1297.6*	1397.7						1624.8	1598.8	1691.8		2145.1						2335.1		2869.4	2885.4	2959.5	2975.5	2975.4
Common wombat	Vombatus ursinus	Diprotodontia	Vombatidae		Peters et al. 2021	XM_027872814.1	XM_027848776.1	Peters et al. 2021	1162.6	1159.6	1175.6	1112.5*	2017.0*	2033.0*	1325.6*	1439.7	1464.7*	1444.7*	1466.7*	1482.7*	1564.8*	1624.8	1598.8	1649.8	2004.0*	2119.1	2232.1*	2248.1*	2289.1*	2825.3*	2841.3*	2335.1	2776.3*	2897.4	2913.4	2959.5	2975.5	2991.3
Gray short-tailed opossum	Monodelphis domestica	Didelphimorphia	Didelphidae			XM_001367698.4	XM_016427119.1		1162.6*			1112.5*	2017.0*	2033.0*	1325.6*	1411.7*	1506.7*		1527.7*	1543.7*	1548.8*	1664.8*	1598.8*	1635.8*	2004.0*	2161.1*	2274.1*	2290.1*	2289.1*			2335.1*	2776.3*	2911.5*	2927.4*
Agile gracile opossum	Gracilinanus agilis	Didelphimorphia	Didelphidae			XM_044675119.1	XM_044684382.1+XM_044684709.1+XM_044684765.1		1162.6*	1159.6*	1175.6*	1112.5*	2017.0*	2033.0*	1325.6*	1453.7*	1506.7*	1476.7*	1527.7*	1543.7*	1548.8*	1624.8*	1598.8*	1649.8*	2004.0*	2177.1*	2274.1*	2290.1*	2289.1*	2825.3*	2841.3*	2335.1*	2776.3*	2897.4*	2913.4*	2929.5*	2945.5*	2991.3*
Monito del monde	Dromiciops gliroides	Microbiotheria	Microbiotheriidae			XM_044005255.1	XM_043967267.1		1136.6*	1174.6*	1190.6*	1112.5*	2017.0*	2033.0*	1299.6*	1453.7*	1478.7*	1460.7*	1509.7*	1525.7*	1578.8*	1624.8*	1582.8*	1679.8*	2004.0*	2175.1*	2246.1*	2262.1*	2289.1*	2825.3*	2841.3*	2335.1*	2776.3*	2855.4*	2871.4*	2959.5*	2975.5*	2991.3*
Southern brown bandicoot	Isoodon obesulus	Peramelemorphia	Peramelidae		Buckley et al. 2017			Buckley et al. 2017								1453.7**										2161.1**								2869.4**		2957.5**
Northern brown bandicoot	Isoodon macrourus	Peramelemorphia	Peramelidae		Peters et al. 2021			Peters et al. 2021	1162.6	1150.6	1166.6				1325.6*	1453.7						1624.8	1598.8			2177.1						2335.1		2897.4	2913.4	2957.5	2973.5	2975.4
Long-nosed bandicoot	Perameles nasuta	Peramelemorphia	Peramelidae		Peters et al. 2021			Peters et al. 2021	1162.6	1159.6	1175.6				1297.6*	1453.7						1624.8	1598.8			2177.1						2335.1		2869.4	2885.4	2957.5	2973.5	2975.4
Chinese treeshrew	Tupaia chinensis	Scandentia	Tupaiidae			XM_006166190.3	XM_006157479.3		1105.6*	1217.7*	1233.7*	1182.6*	2056.1*	2072.1*	1311.6*	1453.7*	1490.7*	1492.7*	1509.7*	1525.7*	1560.8*	1576.8*	1593.8*	1619.8*	2020.0*	2129.1*	2216.1*	2232.1*	2314.2*	2741.4*	2757.4*	2365.1*	2820.4*	2883.4*	2899.4*	2943.5*	2959.5*	2975.4*
Human	Homo sapiens	Primates	Hominidae		Buckley et al. 2011 and BSY941	NP_000079.2	NP_000080.2		1105.6	1219.7	1235.6	1182.6	2056.1*	2072.1*	1297.6*	1477.8	1490.7*	1472.7*	1553.8*	1569.8*	1546.8	1562.8	1580.8	1619.8*	2004	2115.1	2216.1	2232.1*	2284.1*	2784.4*	2800.4*	2377.1*	2832.4	2869.4	2885.4	2957.5	2973.5*	2959.4*
Chimpanzee	Pan troglodytes	Primates	Hominidae			XM_001169409.7	XM_001168894.6		1105.6*	1219.7*	1235.6*	1182.6*	2056.1*	2072.1*	1297.6*	1477.8*	1490.7*	1472.7*	1553.8*	1569.8*	1546.8*	1562.8*	1580.8*	1619.8*	2004.0*	2115.1*	2216.1*	2232.1*	2284.1*	2784.4*	2800.4*		2862.4*	2869.4*	2885.4*	2957.5*	2973.5*	2959.4*
Bonobo	Pan paniscus	Primates	Hominidae			XM_003817459.4	XM_003809715.4		1105.6*	1219.7*	1235.6*	1182.6*	2056.1*	2072.1*	1297.6*	1477.8*	1490.7*	1472.7*	1553.8*	1569.8*	1546.8*	1562.8*	1580.8*	1619.8*	2004.0*	2115.1*	2216.1*	2232.1*	2284.1*	2784.4*	2800.4*	2377.1*	2832.4*	2869.4*	2885.4*	2957.5*	2973.5*	2959.4*
Western lowland gorilla	Gorilla gorilla gorilla	Primates	Hominidae			XM_004041325.4	XM_019030849.3		1105.6*	1219.7*	1235.6*	1182.6*	2056.1*	2072.1*	1297.6*	1477.8*	1490.7*	1472.7*	1523.8*	1539.8*	1546.8*	1562.8*	1580.8*	1619.8*	2004.0*	2089.1*	2216.1*	2232.1*	2284.1*	2758.4*	2774.3*	2377.1*	2832.4*	2869.4*	2885.4*	2957.5*	2973.5*	2959.4*
Sumatran orangutan	Pongo abelii	Primates	Hominidae			XM_024234928.2	XM_024249628.2		1105.6*	1219.7*	1235.6*	1182.6*	2056.1*	2072.1*	1311.6*	1477.8*	1490.7*	1472.7*	1553.8*	1569.8*	1546.8*	1590.8*	1580.8*	1619.8*	2004.0*	2115.1*	2216.1*	2232.1*	2284.1*	2784.4*	2800.4*	2377.1*	2832.4*	2883.4*	2899.4*	2957.5*	2973.5*	2959.4*
Bornean orangutan	Pongo pygmaeus	Primates	Hominidae			XM_054457473.1	XM_054494583.1		1105.6*	1219.7*	1235.6*	1182.6*	2056.1*	2072.1*	1311.6*	1477.8*	1490.7*	1472.7*	1553.8*	1569.8*	1576.8*	1590.8*	1580.8*	1619.8*	2004.0*	2115.1*	2216.1*	2232.1*	2284.1*	2784.4*	2800.4*	2377.1*	2832.4*	2883.4*	2899.4*	2957.5*	2973.5*	2959.4*
Rhesus macaque	Macaca mulatta	Primates	Cercopithecidae	Cercopithecinae		XM_015119317.2	NM_001266337.1		1105.6*	1219.7*	1235.6*	1182.6*	2056.1*	2072.1*	1311.6*	1427.7*	1490.7*	1472.7*	1553.8*	1569.8*	1546.8*	1562.8*	1580.8*	1647.8*	2004.0*	2143.2*	2216.1*	2232.1*	2285.1*	2784.4*	2800.4*	2377.1*	2832.4*	2883.4*	2899.4*	2957.5*	2973.5*	2975.4*
Southern pig-tailed macaque	Macaca nemestrina	Primates	Cercopithecidae	Cercopithecinae		XM_011725541.2	XM_011730850.1		1105.6*	1219.7*	1235.6*	1182.6*	2056.1*	2072.1*	1311.6*	1427.7*	1490.7*	1472.7*	1553.8*	1569.8*	1546.8*	1562.8*	1580.8*	1619.8*	2004.0*	2143.2*	2216.1*	2232.1*	2285.1*	2784.4*	2800.4*	2377.1*	2832.4*	2883.4*	2899.4*	2957.5*	2973.5*	2975.4*
Crab-eating macaque	Macaca fascicularis	Primates	Cercopithecidae	Cercopithecinae		XP_005583715.1	XP_005550260.1		1105.6*	1219.7*	1235.6*	1182.6*	2056.1*	2072.1*	1311.6*	1427.7*	1490.7*	1472.7*	1553.8*	1569.8*	1546.8*	1562.8*	1580.8*	1619.8*	2004.0*	2143.2*	2216.1*	2232.1*	2285.1*	2784.4*	2800.4*	2377.1*	2832.4*	2883.4*	2899.4*	2957.5*	2973.5*	2975.4*
Tibetan macaque	Macaca thibetana	Primates	Cercopithecidae	Cercopithecinae		XM_050765653.1	XM_050782903.1		1105.6*	1219.7*	1235.6*	1182.6*	2056.1*	2072.1*	1311.6*	1427.7*	1490.7*	1472.7*	1553.8*	1569.8*	1546.8*	1562.8*	1580.8*	1619.8*	2004.0*	2143.2*	2216.1*	2232.1*	2285.1*	2784.4*	2800.4*	2377.1*	2832.4*	2883.4*	2899.4*	2957.5*	2973.5*	2975.4*
Olive baboon	Papio anubis	Primates	Cercopithecidae	Cercopithecinae	Welker et al. 2016	XP_031513422.1	XP_003896357.1		1105.6	1219.7*	1235.6	1182.6*	2056.1*	2072.1*	1311.6*	1413.7	1490.7*	1472.7*	1553.8*	1569.8*	1546.8*	1562.8*	1580.8	1619.8*	2004.0*	2129.1	2216.1*	2232.1*	2285.1*	2784.4*	2800.4*	2377.1*	2832.4	2883.4	2899.4*	2957.5	2973.5	2975.4*
Drill (animal)	Mandrillus leucophaeus	Primates	Cercopithecidae	Cercopithecinae		XP_011854657.1	XP_011830060.1		1105.6*	1219.7*	1235.6*	1182.6*	2056.1*	2072.1*	1311.6*	1413.7*	1490.7*	1472.7*	1553.8*	1569.8*	1546.8*	1562.8*	1580.8*	1619.8*	2004.0*	2129.1*	2216.1*	2232.1*	2285.1*	2784.4*	2800.4*	2377.1*	2832.4*	2883.4*	2899.4*	2957.5*	2973.5*	2975.4*
Sooty mangabey	Cercocebus atys	Primates	Cercopithecidae	Cercopithecinae		XP_011901567.1	XP_011929270.1		1105.6*	1219.7*	1235.6*	1182.6*	2056.1*	2072.1*	1311.6*	1413.7*	1490.7*	1472.7*	1553.8*	1569.8*	1546.8*	1562.8*	1580.8*	1619.8*	2004.0*	2129.1*	2216.1*	2232.1*	2285.1*	2784.4*	2800.4*	2377.1*	2832.4*	2883.4*	2899.4*	2957.5*	2973.5*	2975.4*
Green monkey	Chlorocebus sabaeus	Primates	Cercopithecidae	Cercopithecinae		XM_037993536.1	XM_007982138.2		1105.6*	1219.7*	1235.6*	1182.6*	2056.1*	2072.1*	1311.6*	1427.7*	1490.7*	1472.7*	1553.8*	1569.8*	1546.8*	1562.8*	1580.8*	1619.8*	2004.0*	2115.1*	2216.1*	2232.1*	2285.1*	2784.4*	2800.4*	2377.1*	2832.4*	2883.4*	2899.4*	2957.5*	2973.5*	2975.4*
Gelada	Theropithecus gelada	Primates	Cercopithecidae	Cercopithecinae		XM_025361632.1	XM_025378627.1		1105.6*	1219.7*	1235.6*	1182.6*	2056.1*	2072.1*	1311.6*	1427.7*	1490.7*	1472.7*	1553.8*	1569.8*	1546.8*	1562.8*	1580.8*	1619.8*	2004.0*	2129.1*	2216.1*	2232.1*	2285.1*	2784.4*	2800.4*	2377.1*	2832.4*	2883.4*	2899.4*	2957.5*	2973.5*	2975.4*
Golden snub-nosed monkey	Rhinopithecus roxellana	Primates	Cercopithecidae	Colobinae		XP_010384431.1	XP_010387823.1		1105.6*	1219.7*	1235.6*	1182.6*	2056.1*	2072.1*	1311.6*	1451.7*	1490.7*	1472.7*	1553.8*	1569.8*	1546.8*	1576.8*	1580.8*	1619.8*	2004.0*	2115.1*	2216.1*	2232.1*	2285.1*	2784.4*	2800.4*	2349.1*	2804.3*	2883.4*	2899.4*	2957.5*	2973.5*	2959.4*
Black snub-nosed monkey	Rhinopithecus bieti	Primates	Cercopithecidae	Colobinae		XP_017709381.1	XP_017710454.1		1105.6*	1219.7*	1235.6*	1182.6*	2056.1*	2072.1*	1311.6*	1451.7*	1490.7*	1472.7*	1553.8*	1569.8*	1546.8*	1562.8*	1580.8*	1619.8*	2004.0*	2115.1*	2216.1*	2232.1*	2285.1*	2784.4*	2800.4*	2349.1*	2804.3*	2883.4*	2899.4*	2957.5*	2973.5*	2959.4*
Angolan colobus	Colobus angolensis palliatus	Primates	Cercopithecidae	Colobinae		XP_011815340.1	XP_011810470.1		1105.6*	1219.7*	1235.6*	1182.6*	2056.1*	2072.1*	1311.6*	1451.7*	1490.7*	1472.7*	1553.8*	1569.8*	1546.8*	1562.8*	1580.8*	1619.8*	2004.0*	2115.1*	2216.1*	2232.1*	2285.1*	2784.4*	2800.4*	2377.1*	2832.4*	2883.4*	2899.4*	2957.5*	2973.5*	2959.4*
Francois' langur	Trachypithecus francoisi	Primates	Cercopithecidae	Colobinae		XM_033183450.1	XM_033194659.1		1105.6*	1219.7*	1235.6*	1182.6*	2056.1*	2072.1*	1311.6*	1451.7*	1490.7*	1472.7*	1553.8*	1569.8*	1546.8*	1562.8*	1580.8*	1619.8*	2004.0*	2115.1*	2216.1*	2232.1*	2285.1*	2784.4*	2800.4*	2349.1*	2804.3*	2883.4*	2899.4*	2957.5*	2973.5*	2959.4*
Red colobus	Piliocolobus tephrosceles	Primates	Cercopithecidae	Colobinae		XP_023060211.2	XP_023082504.2		1105.6*	1219.7*	1235.6*	1182.6*	2056.1*	2072.1*	1311.6*	1451.7*	1490.7*	1472.7*	1553.8*	1569.8*	1546.8*	1562.8*	1580.8*	1619.8*	2004.0*	2115.1*	2216.1*	2232.1*	2285.1*	2784.4*	2800.4*	2377.1*	2832.4*	2883.4*	2899.4*	2957.5*	2973.5*	2959.4*
Night monkey	Aotus nancymaae	Primates	Aotidae			XP_012318928.1	XP_012306220.1		1105.6*	1219.7*	1235.6*	1182.6*	2056.1*	2072.1*	1311.6*	1453.7*	1490.7*	1474.7*	1553.8*	1569.8*	1562.8*	1562.8*	1580.8*	1619.8*	2018.0*	2115.1*	2216.1*	2232.1*	2284.1*	2784.4*	2800.4*	2391.2*	2846.4*	2883.4*	2899.4*	2957.5*	2973.5*	2975.4*
Tufted capuchin	Sapajus apella	Primates	Cebidae	Cebinae		XM_032279977.1	XM_032252941.1		1091.6*	1219.7*	1235.6*	1182.6*	2056.1*	2072.1*	1297.6*	1453.7*	1490.7*	1474.7*	1553.8*	1569.8*	1546.8*	1578.8*	1580.8*	1619.8*	2004.0*	2129.1*	2216.1*	2232.1*	2284.1*	2784.4*	2800.4*	2391.2*	2846.4*	2869.4*	2885.4*	2957.5*	2973.5*	2959.4*
Panamanian white-faced capuchin	Cebus imitator	Primates	Cebidae	Cebinae		XM_017540116.2	XM_017525116.1		1105.6*	1219.7*	1235.6*	1182.6*	2056.1*	2072.1*	1297.6*	1453.7*	1490.7*	1474.7*	1553.8*	1569.8*	1546.8*	1578.8*	1580.8*	1619.8*	2004.0*	2129.1*	2216.1*	2232.1*	2284.1*	2784.4*	2800.4*	2391.2*	2846.4*	2869.4*	2885.4*	2957.5*	2973.5*	2959.4*
Colombian white-faced capuchin	Cebus capucinus	Primates	Cebidae	Cebinae		XP_017395605.1	XP_017380605.1		1105.6*	1219.7*	1235.6*	1182.6*	2056.1*	2072.1*	1297.6*	1453.7*	1490.7*	1474.7*	1553.8*	1569.8*	1546.8*	1578.8*	1580.8*	1619.8*	2004.0*	2129.1*	2216.1*	2232.1*	2284.1*	2784.4*	2800.4*	2391.2*	2846.4*	2869.4*	2885.4*	2957.5*	2973.5*	2959.4*
Black-capped squirrel monkey	Saimiri boliviensis boliviensis	Primates	Cebidae	Saimiriinae		XM_003931264.3	XM_003921214.3		1105.6*	1219.7*	1235.6*	1182.6*	2056.1*	2072.1*	1311.6*	1439.7*	1490.7*	1460.7*	1553.8*	1569.8*	1546.8*	1592.8*	1550.8*	1619.8*	2004.0*	2129.1*	2216.1*	2232.1*	2284.1*	2784.4*	2800.4*	2391.2*	2846.4*	2883.4*	2899.4*	2957.5*	2973.5*	2959.4*
Common marmoset	Callithrix jacchus	Primates	Callitrichidae			XM_035301256.1	XM_003733595.4		1105.6*	1219.7*	1235.6*	1182.6*	2056.1*	2072.1*	1311.6*	1453.7*	1490.7*	1474.7*	1553.8*	1569.8*	1576.8*	1562.8*	1580.8*	1619.8*	2004.0*	2115.1*	2216.1*	2232.1*	2284.1*	2784.4*	2800.4*	2391.2*	2846.4*	2883.4*	2899.4*	2957.5*	2973.5*	2959.4*
Northern white-cheeked Gibbon	Nomascus leucogenys	Primates	Hylobatidae			XM_030808056.1	XM_003252507.4		1105.6*	1219.7*	1235.6*	1182.6*	2056.1*	2072.1*	1311.6*	1477.8*	1490.7*	1472.7*	1523.8*	1539.8*	1546.8*	1562.8*	1580.8*	1619.8*	2004.0*	2115.1*	2216.1*	2232.1*	2284.1*	2784.4*	2800.4*	2377.1*	2832.4*	2883.4*	2899.4*	2957.5*	2973.5*	2959.4*
Siamang	Symphalangus syndactylus	Primates	Hylobatidae			XM_055257144.1	XM_055272662.1		1105.6*	1219.7*	1235.6*	1182.6*	2056.1*	2072.1*	1311.6*	1477.8*	1490.7*	1502.7*	1553.8*	1569.8*	1546.8*	1562.8*	1580.8*	1619.8*	2004.0*	2115.1*	2216.1*	2232.1*	2284.1*	2784.4*	2800.4*	2377.1*	2832.4*	2883.4*	2899.4*	2957.5*	2973.5*	2959.4*
Silvery gibbon	Hylobates moloch	Primates	Hylobatidae			XP_032019162.1	XP_032616930.1		1105.6*	1219.7*	1235.6*	1182.6*	2056.1*	2072.1*	1311.6*	1477.8*	1490.7*	1502.7*	1553.8*	1569.8*	1546.8*	1562.8*	1580.8*	1619.8*	2004.0*	2115.1*	2216.1*	2232.1*	2284.1*	2758.4*	2774.3*	2377.1*	2832.4*	2883.4*	2899.4*	2957.5*	2973.5*	2959.4*
Gray mouse lemur	Microcebus murinus	Primates	Cheirogaleidae			XM_012789741.2	XM_012757123.1		1105.6*	1205.6*	1221.6*	1182.6*	2056.1*	2072.1*	1311.6*	1427.7*	1490.7*	1462.7*	1496.8*	1512.7*	1532.8*	1576.8*	1580.8*	1619.8*	1975.9*	2147.1*	2216.1*	2232.1*	2274.1*	2741.4*	2757.4*	2391.2*	2846.4*	2883.4*	2899.4*	2973.5*	2989.5*	2975.4*
Ring-tailed lemur	Lemur catta	Primates	Lemuridae			XP_045382166.1	XP_045420520.1		1105.6*	1205.6*	1221.6*	1182.6*	2056.1*	2072.1*	1311.6*	1455.8*	1490.7*	1462.7*	1496.8*	1512.7*	1518.8*	1576.8*	1580.8*	1606.8*	1975.9*	2147.1*	2216.1*	2232.1*	2284.1*	2727.3*	2743.3*	2391.2*	2846.4*	2841.4*	2857.4*	2973.5*	2989.5*	2975.4*
Aye-aye	Daubentonia madagascariensis	Primates	Daubentoniidae			Perry et al. 2012	Perry et al. 2012		1105.6*	1205.6*	1221.6*	1214.6*	2028.1*	2044.1*		1427.7*	1490.7*	1462.7*				1576.8*	1566.8*	1661.8*		2131.1*	2216.1*	2232.1*	2284.1*	2741.4*	2757.4*		2846.4*			2957.5*	2973.5*	2959.4*
Coquerel's sifaka	Propithecus coquereli	Primates	Indriidae			XP_012516812.1	XP_012503150.1		1105.6*	1205.6*	1221.6*	1182.6*	2056.1*	2072.1*	1311.6*	1455.8*	1490.7*	1462.7*	1496.8*	1512.7*	1518.8*	1604.8*	1580.8*	1609.8*	1975.9*	2131.1*	2216.1*	2232.1*	2284.1*	2741.4*	2757.4*	2391.2*	2846.4*	2883.4*	2899.4*	2973.5*	2989.5*	2975.4*
Northern greater galago	Otolemur garnettii	Primates	Galagidae			XP_003786538.1	XP_003782725.1		1105.6*	1218.6*	1234.6*	1140.6*	2000.0*	2016.0*	1297.6*	1477.8*	1478.7*	1474.7*	1452.7*	1468.7*	1534.8*	1590.8*	1566.8*	1625.8*	1975.9*	2101.1*	2204.1*	2220.1*	2260.1*	2727.3*	2743.3*	2377.1*	2832.4*	2869.4*	2885.4*	2927.5*	2943.5*	2975.4*
Philippine tarsier	Carlito syrichta	Primates	Tarsiidae			XP_008063438.1	XP_008067045.1		1105.6*	1205.6*	1221.6*	1214.6*	2062.0*	2078.0*	1297.6*	1453.7*	1506.7*	1462.7*	1466.7*	1482.7*	1532.8*	1550.8*	1552.7*	1623.8*	1975.9*	2145.1*	2232.1*	2248.0*	2284.1*	2771.4*	2787.4*	2337.1*	2792.3*	2827.4*	2843.4*	2957.5*	2973.5*	2975.4*
Sunda slow loris	Nycticebus coucang	Primates	Lorisidae			XM_053569350.1	XM_053609703.1		1105.6*	1191.6*	1207.6*	1142.5*	2028.0*	2044.0*	1297.6*	1477.8*	1462.7*	1448.7*	1452.7*	1468.7*	1534.8*	1606.8*	1566.8*	1583.7*	2004.0*	2133.1*	2188.0*	2204.0*	2274.1*	2727.3*	2743.3*	2349.1*	2804.3*	2869.4*	2885.4*	2957.5*	2973.5*	2975.4*
Sunda flying lemur	Galeopterus variegatus	Dermoptera	Cynocephalidae			XM_008595059.1	XM_008571649.1		1105.6*	1189.6*	1205.6*	1154.6*	2028.1*	2044.1*	1323.6*	1477.8*	1506.7*	1490.7*	1523.8*	1539.8*	1576.8*	1630.9*	1591.8*	1623.8*	2006.0*	2131.1*	2232.1*	2248.0*	2325.1*	2758.4*	2774.3*	2367.1*	2822.3*	2853.4*	2869.4*	3044.5*	3060.5*	2959.4*
Domestic pig	Sus scrofa domesticus	Cetartiodactyla	Suidae		Buckley et al. 2009	LC223106.1	LC223107.1		1105.6*	1180.6	1196.6	1154.6*	2028.1*	2044.1*	1311.6*	1453.7	1462.7*	1462.7*	1466.7*	1482.7*	1546.8*	1548.8*	1550.8	1647.8*	2006.0*	2131.1	2188.0*	2204.0*	2205.1*	2794.4*	2810.4*	2365.1*	2820.4	2883.4	2899.4	3017.5	3033.5	2987.4*
Common warthog	Phacochoerus africanus	Cetartiodactyla	Suidae			XM_047757101.1	XM_047752035.1		1105.6*	1180.6*	1196.6*	1154.6*	2028.1*	2044.1*	1311.6*	1453.7*	1462.7*	1462.7*	1466.7*	1482.7*	1560.8*	1548.8*	1550.8*	1647.8*	2006.0*	2131.1*	2188.0*	2204.0*	2148.0*	2794.4*	2810.4*	2365.1*	2820.4*	2883.4*	2899.4*	3017.5*	3033.5*	2987.4*
Chacoan peccary	Catagonus wagneri	Cetartiodactyla	Tayassuidae			ENSCWAG00000021989	ENSCWAG00000006733		1105.6*	1154.6*	1170.6*	1154.6*	2028.1*	2044.1*	1311.6*	1453.7*	1462.7*	1462.7*	1466.7*	1482.7*	1576.8*	1532.8*	1550.8*	1647.8*	2006.0*	2131.1*	2188.0*	2204.0*	2179.1*	2794.4*	2810.4*	2365.1*	2820.4*	2883.4*	2899.4*	3017.5*	3033.5*	2959.4*
Bactrian Camel	Camelus bactrianus	Cetartiodactyla	Camelidae		Rybczynski et al. 2013	XM_010949098.2	XM_010972601.2		1105.6	1221.6*	1237.6*	1182.6*	2056.1*	2072.1*	1311.6*	1443.7	1490.7*	1432.7*	1496.8*	1512.7*	1560.8*	1566.8*	1550.8*	1634.8*	2006.0*	2131.1	2216.1*	2232.1*	2291.1*	2768.4*	2784.4*	2365.1*	2820.4*	2883.4*	2899.4*	2975.5*	2991.5	2959.4*
Wild bactrian camel	Camelus ferus	Cetartiodactyla	Camelidae			XM_032457786.1	XM_006178535.2		1105.6*	1221.6*	1237.6*	1182.6*	2056.1*	2072.1*	1311.6*	1443.7*	1490.7*	1432.7*	1496.8*	1512.7*	1560.8*	1566.8*	1550.8*	1634.8*	2006.0*	2131.1*	2216.1*	2232.1*	2291.1*	2768.4*	2784.4*	2365.1*	2820.4*	2883.4*	2899.4*	2975.5*	2991.5*	2959.4*
Dromedary	Camelus dromedarius	Cetartiodactyla	Camelidae		Buckley et al. 2009	XM_031469629.1	XM_010979664.2		1105.6	1221.6	1237.6*	1182.6*	2056.1*	2072.1*	1311.6*	1453.7	1490.7*	1432.7*	1496.8*	1512.7*	1560.8*	1566.8*	1550.8	1634.8*	2006.0*	2131.1	2216.1*	2232.1*	2291.1*	2768.4*	2784.4*	2365.1*	2820.4*	2883.4	2899.4	2975.5	2991.5	2959.4*
Llama	Lama glama	Cetartiodactyla	Camelidae		Rybczynski et al. 2013				1105.6**	1221.6**	1235.6**					1453.7**							1550.8**			2131.1**								2883.4**		3017.5	3033.5
Alpaca	Vicugna pacos	Cetartiodactyla	Camelidae		Rybczynski et al. 2013	XM_006218653.3	XM_006207628.2		1105.6*	1221.6	1237.6*	1182.6*	2056.1*	2072.1*	1311.6*	1453.7	1490.7*	1432.7*	1496.8*	1512.7*	1560.8*	1566.8*	1550.8	1634.8*	2006.0*	2131.1	2216.1*	2232.1*	2291.1*	2794.4*	2810.4*	2365.1*	2820.4*	2883.4	2899.4*	3017.5	3033.5	2959.4*
Vicuna	Vicugna vicugna	Cetartiodactyla	Camelidae		Buckley et al. 2009					1221.6**	1235.6**					1453.7**							1550.8**			2131.1**								2845.2**	2861.2**	3017.5**	3033.5**
Hippo	Hippopotamus amphibius	Cetartiodactyla	Hippopotamidae		Buckley et al. 2009	C0HJN5.1	C0HJN6.1	Welker et al. 2015	1105.6*	1189.6	1205.6	1182.6*	2044.1*	2060.1*	1297.6*	1453.7	1490.7*	1448.7*	1496.8*	1512.7*	1560.8*	1590.8*	1607.8*	1648.8*	2020.0*	2147.1	2216.1*	2232.1*		2784.4*	2800.4*	2337.1*	2792.3*	2869.4	2885.4	3017.5	3033.5	3017.4*
Pygmy hippo	Choeropsis liberiensis	Cetartiodactyla	Hippopotamidae		Buckley et al. 2009					1189.6**	1205.6**					1453.7**							1581.8**			2147.1**								2869.4**	2885.4**	3017.5**	3033.5**
(Common) bottlenose dolphin	Tursiops truncatus	Cetartiodactyla	Delphinidae		Buckley et al. 2014	XP_033703059.1	XP_019783093.1		1079.6	1189.6	1205.6	1214.6*	2088.1*	2104.1*	1311.6*	1453.7	1448.7*	1490.7*	1496.8*	1512.7*	1532.8*	1604.8*	1566.8	1638.8	2020.0*	2119.1	2174.0*	2190.0*	2323.1*	2798.4*	2814.4*	2337.1*	2750.3*	2883.4	2999.4	3007.5	3023.5	3045.4*
Striped dolphin (Euphrosyne dolphin)	Stenella coeruleoalba	Cetartiodactyla	Delphinidae		Buckley et al. 2014				1079.6**	1189.6**	1205.6**					1453.7**							1566.8**	1638.8**		2119.1							2866.4**	2883.4**	2999.4**
Risso's dolphin	Grampus griseus	Cetartiodactyla	Delphinidae		Buckley et al. 2014				1063.6**	1189.6**	1205.6**					1453.7**							1566.8**	1638.8**		2119.1							2866.4**	2883.4**	2999.4**
Common dolphin	Delphinus delphis	Cetartiodactyla	Delphinidae		Buckley et al. 2014				1079.6**		1205.6**					1453.7**							1566.8**	1638.8**		2119.1							2866.4**	2883.4**
White-beaked dolphin	Lagenorhynchus albirostris	Cetartiodactyla	Delphinidae		Buckley et al. 2014				1079.6**		1205.6**					1453.7**							1566.8**	1638.8**		2119.1							2866.4**	2883.4**
White-sided dolphin	Lagenorhynchus obliquidens	Cetartiodactyla	Delphinidae		Buckley et al. 2014	XM_027094346.1	XM_027102474.1		1079.6	1189.6*	1205.6	1214.6*	2088.1*	2104.1*	1311.6*	1453.7	1448.7*	1490.7*	1496.8*	1512.7*	1532.8*	1604.8*	1566.8	1638.8*	2020.0*	2119.1	2174.0*	2190.0*	2323.1*	2798.4*	2814.4*	2337.1*	2750.3*	2883.4	2899.4*	3007.5*	3023.5	3045.4*
Orca	Orcinus orca	Cetartiodactyla	Delphinidae		Buckley et al. 2014	XM_004282622.3	XM_004265587.4		1079.6	1189.6	1205.6	1214.6*	2088.1*	2104.1*	1311.6*	1453.7	1448.7*	1490.7*	1496.8*	1512.7*	1532.8*	1604.8*	1566.8	1652.8	2020.0*	2119.1	2174.0*	2190.0*	2323.1*	2798.4*	2814.4*	2337.1*	2750.3*	2883.4	2999.4	3007.5	3023.5	3045.4*
Baiji	Lipotes vexillifer	Cetartiodactyla	Lipotidae			XP_007465127.1	XP_007450704.1		1079.6*	1189.6*	1205.6*	1214.6*	2118.1*	2134.1*	1311.6*	1453.7*	1448.7*	1462.7*	1496.8*	1512.7*	1560.8*	1564.8*	1550.8*	1652.8*	2020.0*	2119.1*	2174.0*	2190.0*	2323.1*	2798.4*	2814.4*	2337.1*	2750.3*	2883.4*	2899.4*	3007.5*	3023.5*	3033.4*
Dall porpoise	Phocoenoides dalli	Cetartiodactyla	Phocoenidae		Kirby et al. 2013				1079.6**		1205.6**					1453.7**							1550.8**	1652.8**		2119.1								2883.4**
Harbor porpoise	Phocoena phocoena	Cetartiodactyla	Phocoenidae		Buckley et al. 2014				1079.6**		1205.6**					1453.7**							1550.8**	1652.8**		2119.1								2883.4**
Vaquita	Phocoena sinus	Cetartiodactyla	Phocoenidae			XM_032615700.1	XM_032642747.1		1079.6*	1189.6*	1205.6*	1214.6*	2118.1*	2134.1*	1311.6*	1453.7*	1448.7*	1490.7*	1496.8*	1512.7*	1560.8*	1590.8*	1550.8*	1652.8*	2020.0*	2119.1*	2174.0*	2190.0*	2323.1*	2798.4*	2814.4*	2337.1*	2750.3*	2883.4*	2899.4*	3007.5*	3023.5*	3017.4*
Yangtze finless porpoise (Narrow-ridged finless porpoise)	Neophocaena asiaeorientalis	Cetartiodactyla	Phocoenidae			XM_024745442.1	XM_024767086.1		1079.6*	1189.6*	1205.6*	1214.6*	2118.1*	2134.1*	1311.6*	1453.7*	1448.7*	1490.7*	1496.8*	1512.7*	1560.8*	1590.8*	1550.8*	1652.8*	2020.0*	2119.1*	2174.0*	2190.0*	2323.1*	2798.4*	2814.4*	2337.1*	2750.3*	2883.4*	2899.4*	3007.5*	3023.5*	3017.4*
Narwhal	Monodon monoceros	Cetartiodactyla	Monodontidae		Buckley et al. 2014	XM_029212499.1	XM_029233657.1		1079.6	1189.6*	1205.6	1214.6*	2118.1*	2134.1*	1311.6*	1443.7	1448.7*	1490.7*	1496.8*	1512.7*	1560.8*	1562.8*	1550.8	1652.8	2020.0*	2089.1	2174.0*	2190.0*	2295.1*	2798.4*	2814.4*	2337.1*	2750.3*	2883.4	2899.4*	3035.5*	3051.5	3017.4*
Beluga whale	Delphinapterus leucas	Cetartiodactyla	Monodontidae		Buckley et al. 2014	XP_022413783.1	XP_030615675.1		1079.6	1189.6*	1205.6	1214.6*	2118.1*	2134.1*	1311.6*	1443.7	1448.7*	1490.7*	1496.8*	1512.7*	1560.8*	1562.8*	1550.8	1652.8	2020.0*	2121.1	2174.0*	2190.0*	2295.1*	2798.4*	2814.4*	2337.1*	2750.3*	2883.4	2899.4*	3035.5*	3051.5	3017.4*
Sperm whale	Physeter macrocephalus	Cetartiodactyla	Physeteridae		Buckley et al. 2014	XM_007128545.2	XM_007105299.3		1079.6	1189.6*	1205.6	1184.6*	2088.1*	2104.1*	1311.6*	1453.7	1448.7*	1490.7*	1496.8*	1512.7*	1560.8*	1564.8*	1550.8	1652.8	2020.0*	2133.1	2174.0*	2190.0*	2295.1*	2798.4*	2814.4*	2337.1*	2750.3*	2883.4	2899.4*	3023.5*	3039.5	3017.4*
Minke whale	Balaenoptera acutorostrata scammoni	Cetartiodactyla	Balaenopteridae		Buckley et al. 2014	XP_028020809.1	XP_007195818.2		1079.6	1189.6*	1205.6	1214.6*	2062.0*	2078.0*	1311.6*	1441.7	1448.7*	1490.7*	1496.8*	1512.7*	1560.8*	1566.8	1577.8*	1652.8	2020.0*	2135.1	2174.0*	2190.0*	2295.1*	2832.4*	2848.4*	2353.1*	2766.3*	2883.4	2899.4*	3007.5*	3023.5	3048.4*
Antarctic minke whale	Balaenoptera bonaerensis	Cetartiodactyla	Balaenopteridae			Dekker et al. 2024	Dekker et al. 2024		1079.6*	1189.6*	1205.6*	1214.6*	2062.0*	2078.0*	1311.6*	1441.7*	1448.7*	1490.7*	1496.8*	1512.7*	1560.8*	1566.8*	1605.8*	1626.8*	2020.0*	2135.1*	2174.0*	2190.0*	2295.1*	2832.4*	2848.4*	2353.1*	2766.3*	2883.4*	2899.4*	3007.5*	3023.5*	3048.4*
Fin whale	Balaenoptera physalus	Cetartiodactyla	Balaenopteridae		Buckley et al. 2014	Arnason et al. 2018	Arnason et al. 2018		1079.6	1189.6*	1205.6	1214.6*	2062.0*	2078.0*	1311.6*	1453.7	1448.7*	1462.7*	1496.8*	1512.7*	1560.8*	1566.8	1577.8*	1652.8	2020.0*	2135.1	2174.0*	2190.0*	2295.1*	2832.4*	2848.4*	2353.1*	2766.3*	2883.4	2899.4*	3007.5*	3023.5	3048.4*
Blue whale	Balaenoptera musculus	Cetartiodactyla	Balaenopteridae		Buckley et al. 2014	XP_036691628.1	XP_036718747.1		1079.6	1189.6*	1205.6	1214.6*	2062.0*	2078.0*	1311.6*	1453.7	1448.7*	1462.7*	1496.8	1512.7*	1560.8*	1550.8	1577.8*	1652.8	2020	2105.1	2174.0*	2190.0*	2295.1*	2848.4*	2864.4	2353.1*	2766.3*	2883.4	2899.4*	3007.5*	3023.5	3048.4*
Sei whale	Balaenoptera borealis	Cetartiodactyla	Balaenopteridae		Buckley et al. 2014	Arnason et al. 2018	Arnason et al. 2018		1079.6	1189.6*	1205.6	1214.6*	2062.0*	2078.0*	1311.6*	1441.7*	1448.7*	1462.7*	1496.8*	1512.7*	1560.8*	1550.8	1577.8*	1652.8	2020.0*	2135.1	2174.0*	2190.0*	2295.1*	2848.4*	2864.4*	2353.1*	2766.3*	2883.4	2899.4*	3007.5*	3023.5	3048.4*
Humpback whale	Megaptera novaeangliae	Cetartiodactyla	Balaenopteridae		Buckley et al. 2014	Arnason et al. 2018	Arnason et al. 2018		1079.6	1189.6*	1205.6	1214.6*	2062.0*	2078.0*	1297.6*	1453.7	1448.7*	1462.7*	1496.8*	1512.7*	1560.8*	1566.8	1577.8*	1652.8	2020.0*	2135.1	2174.0*	2190.0*	2295.1*	2832.4*	2848.4*	2353.1*	2766.3*	2869.4	2885.4*	3007.5*	3023.5	3048.4*
(North Atlantic) Right whale	Eubalaena glacialis	Cetartiodactyla	Balaenopteridae		Buckley et al. 2014	Arnason et al. 2018	Arnason et al. 2018		1079.6	1189.6*	1205.6	1214.6*	2062.0*	2078.0*	1311.6*	1453.7	1448.7*	1462.7*	1496.8*	1512.7*	1560.8*	1566.8	1577.8*	1682.8	2020.0*	2135.1*	2174.0*	2190.0*	2323.1*	2832.4*	2848.4*	2337.1*	2750.3*	2883.4	2899.4*	3007.5*	3023.5	3048.4*
(North Pacific) Right whale	Eubalaena japonica	Cetartiodactyla	Balaenopteridae			Dekker et al. 2024	Dekker et al. 2024		1079.6*	1189.6*	1205.6*	1214.6*	2062.0*	2078.0*	1311.6*	1453.7*	1448.7*	1462.7*	1496.8*	1512.7*	1560.8*	1566.8*	1577.8*	1682.8*	2020.0*	2135.1*	2174.0*	2190.0*	2323.1*	2832.4*	2848.4*	2337.1*	2750.3*	2883.4*	2899.4*	3007.5*	3023.5*	3048.4*
Southern right whale	Eubalaena australis	Cetartiodactyla	Balaenopteridae			Dekker et al. 2024			1079.6*						1311.6*		1448.7*		1496.8*	1512.7*	1560.8*				2020.0*		2174.0*	2190.0*						2883.4*	2899.4*
Gray whale	Eschrichtius robustus	Cetartiodactyla	Balaenopteridae		Kirby et al. 2013; Hufthammer et al. 2018	Arnason et al. 2018	Arnason et al. 2018		1079.6	1189.6*	1205.6	1214.6*	2062.0*	2078.0*	1327.6*	1453.7	1448.7*	1462.7*	1496.8*	1512.7*	1560.8*	1566.8	1577.8*	1652.8	2020.0*	2135.1	2174.0*	2190.0*	2295.1*	2846.4*	2862.4*	2353.1*	2766.3*	2899.4	2915.4*	3007.5*	3023.5	3048.4*
Bowhead whale	Balaena mysticetus	Cetartiodactyla	Balaenidae			Dekker et al. 2024	Dekker et al. 2024		1079.6	1189.6*	1205.6	1214.6*	2062.0*	2078.0*	1311.6*	1453.7	1448.7*	1462.7*	1496.8*	1512.7*	1560.8*	1566.8*	1577.8*	1682.8	2020.0*	2135.1*	2174.0*	2190.0*	2323.1*	2832.4*	2848.4*	2337.1*	2750.3*	2883.4	2899.4*	3007.5*	3023.5*	3048.4*
Pygmy right whale	Caperea marginata	Cetartiodactyla	Cetotheriidae			Dekker et al. 2024	Dekker et al. 2024		1079.6*	1189.6*	1205.6*	1214.6*	2062.0*	2078.0*	1311.6*	1453.7*	1448.7*	1462.7*	1496.8*	1512.7*	1588.8*	1566.8*	1577.8*	1682.8*	2020.0*	2135.1*	2174.0*	2190.0*	2283.1*	2832.4*	2848.4*	2353.1*	2766.3*	2883.4*	2899.4*	3007.5*	3023.5*	3048.4*
Rice's whale	Balaenoptera ricei	Cetartiodactyla	Balaenopteridae			Dekker et al. 2024	Dekker et al. 2024		1079.6*	1189.6*	1205.6*	1214.6*	2062.0*	2078.0*	1311.6*	1441.7*	1448.7*	1462.7*	1496.8*	1512.7*	1560.8*	1550.8*	1577.8*	1652.8*	2020.0*	2135.1*	2174.0*	2190.0*	2295.1*	2848.4*	2864.4*	2353.1*	2766.3*	2883.4*	2899.4*	3007.5*	3023.5*	3048.4*
Bryde's whale	Balaenoptera brydei	Cetartiodactyla	Balaenopteridae			Dekker et al. 2024	Dekker et al. 2024		1079.6*	1189.6*	1205.6*	1214.6*	2062.0*	2078.0*	1311.6*	1441.7*	1448.7*	1462.7*	1496.8*	1512.7*	1560.8*	1550.8*	1577.8*	1652.8*	2020.0*	2135.1*	2174.0*	2190.0*	2295.1*	2848.4*	2864.4*	2353.1*	2766.3*	2883.4*	2899.4*	3007.5*	3023.5*	3048.4*
False killer whale	Pseudorca crassidens	Cetartiodactyla	Delphinidae		Buckley et al. 2014				1063.6**		1205.6**					1453.7**							1566.8**	1638.8**		2119.1							2866.4**	2883.4**
Pilot whale	Globicephala melas	Cetartiodactyla	Delphinidae		Buckley et al. 2014	XM_030839747.1	XM_030857255.1		1063.6	1189.6*	1205.6	1214.6*	2088.1*	2104.1*	1311.6*	1453.7	1448.7*	1490.7*	1496.8*	1512.7*	1532.8*	1604.8*	1566.8	1638.8	2020.0*	2119.1	2174.0*	2190.0*	2323.1*	2798.4*	2814.4*	2337.1*	2766.3*	2883.4	2899.4*	3007.5*	3023.5	3045.4*
Bottlenose whale	Hyperoodon ampullatus	Cetartiodactyla	Ziphiidae		Buckley et al. 2014				1063.6**		1205.6**					1441.7**							1550.8**	1638.8**		2091.1								2883.4**
Sowerby's whale	Mesoplodon bidens	Cetartiodactyla	Ziphiidae		Buckley et al. 2014				1063.6**		1205.6**					1441.7**							1550.8**	1638.8**		2091.1								2883.4**
Giraffe	Giraffa camelopardaris	Cetartiodactyla	Giraffidae		PMF63 (Welker et al. 2016)				1105.6**							1427.7**							1580.8**	1648.8**		2131.1**							2792.3**	2883.4**
Bison (American buffalo)	Bison bison bison	Cetartiodactyla	Bovidae	Bovinae	PMF29	XP_010841089.1	XP_010838069.1		1105.6	1192.7	1208.7	1182.6	2056.1	2072.1	1281.6*	1427.7	1490.7*	1476.7*	1496.8*	1512.7*	1560.8*	1532.8	1580.8	1648.8	2020.0*	2131.1	2216.1	2232.1*	2261.1*	2768.4*	2784.4*	2337.1*	2792.3	2853.4	2869.4	3017.5	3033.5	3017.4*
Cattle	Bos taurus (primigenius)	Cetartiodactyla	Bovidae	Bovinae	Buckley et al. 2009	NM_001034039.2	NM_174520.2		1105.6	1192.7	1208.7	1182.6	2056.1	2072.1	1281.6*	1427.7	1490.7*	1476.7*	1496.8*	1512.7*	1560.8*	1532.8	1580.8	1648.8	2020.0*	2131.1	2216.1	2232.1*	2261.1*	2768.4*	2784.4*	2337.1*	2792.3	2853.4	2869.4	3017.5	3033.5	3017.4*
Domesticated Yak	Bos grunniens	Cetartiodactyla	Bovidae	Bovinae	PMF94 (this study)	Janzen et al. 2020	Janzen et al. 2020		1105.6	1192.7	1208.7	1182.6	2056.1*	2072.1*	1281.6*	1427.7	1490.7*	1476.7*	1496.8	1512.7	1560.8	1532.8	1580.8	1648.8	2020	2131.1	2216.1	2232.1*	2261.1*	2768.4	2784.4	2337.1*	2792.3	2853.4	2869.4	3017.5	3033.5	3017.4
Wild Yak	Bos mutus	Cetartiodactyla	Bovidae	Bovinae		A0A6B0RVL7	A0A8B9XLA1		1105.6*	1192.7*	1208.7*	1182.6*	2056.1*	2072.1*	1281.6*	1427.7*	1490.7*	1476.7*	1496.8*	1512.7*	1560.8*	1532.8*	1580.8*	1648.8*	2020.0*	2131.1*	2216.1*	2232.1*	2261.1*	2768.4*	2784.4*	2337.1*	2792.3*	2853.4*	2869.4*	3017.5*	3033.5*	3017.4*
Zebu	Bos indicus	Cetartiodactyla	Bovidae	Bovinae		XM_019981159.1	XM_019959690.1		1105.6*	1192.7*	1208.7*	1182.6*	2056.1*	2072.1*	1281.6*	1427.7*	1490.7*	1476.7*	1496.8*	1512.7*	1560.8*	1532.8*	1580.8*	1648.8*	2020.0*	2131.1*	2216.1*	2232.1*	2261.1*	2768.4*	2784.4*	2337.1*	2792.3*	2853.4*	2869.4*	3017.5*	3033.5*	3017.4*
Water buffalo	Bubalus bubalis	Cetartiodactyla	Bovidae	Bovinae	Buckley et al. 2009	XM_006041152.4	XM_006053950.3		1105.6	1192.7	1208.7	1182.6	2056.1	2072.1	1281.6*	1455.8	1506.7*	1490.7*	1496.8*	1512.7*	1560.8*	1532.8	1580.8	1648.8	2020.0*	2131.1	2232.1*	2248.0*	2261.1*	2784.4*	2800.4*	2337.1*	2792.3	2853.4	2869.4	3059.5	3075.5	3017.4*
African buffalo	Syncerus caffer	Cetartiodactyla	Bovidae	Bovinae	Janzen et al. 2020	Janzen et al. 2020	Janzen et al. 2020	Janzen et al. 2020	1105.6	1192.7	1208.7	1182.6	2056.1	2072.1	1281.6*	1455.8	1506.7*	1490.7*	1496.8*	1512.7*	1560.8	1532.8	1580.8	1648.8	2020	2131.1	2232.1	2248	2291.1	2768.4*	2784.4*	2337.1*	2792.3	2853.4	2869.4	3059.5	3075.5	3017.4*
Common eland	Taurotragus oryx	Cetartiodactyla	Bovidae	Bovinae	Janzen et al. 2020	Janzen et al. 2020	Janzen et al. 2020	Janzen et al. 2020	1105.6	1192.7	1208.7	1182.6	2056.1	2072.1	1311.6*	1427.7	1490.7*	1476.7*	1496.8	1512.7*	1560.8	1560.8	1580.8	1648.8	2020	2131.1	2216.1	2232.1	2305.2	2768.4*	2784.4	2337.1*	2792.3	2883.4	2899.4	3043.5	3059.5	3017.4*
Giant eland	Taurotragus derbianus	Cetartiodactyla	Bovidae	Bovinae	Janzen et al. 2020				1105.6**	1192.6**	1208.6**	1182.6**	2056.1**	2072.1**		1427.7**					1560.8**	1560.8**	1580.8**	1648.8**	2020.0**	2131.1**	2216.1**	2232.1**	2305.2**	2768.4**	2784.4**		2792.3**	2883.4**	2899.4**	3043.5**	3059.5**
Bongo	Tragelaphus eurycerus	Cetartiodactyla	Bovidae	Bovinae	Janzen et al. 2020	Janzen et al. 2020	Janzen et al. 2020	Janzen et al. 2020	1105.6	1192.7	1208.7	1182.6	2056.1	2072.1	1311.6*	1427.7	1490.7*	1460.7*	1496.8	1512.7	1560.8	1560.8	1580.8	1648.8	2020	2131.1	2216.1**		2275.1	2768.4*	2784.4	2337.1*	2792.3	2883.4	2899.4	3043.5	3059.5	3017.4*
Bushbuck	Tragelaphus scriptus	Cetartiodactyla	Bovidae	Bovinae		Janzen et al. 2020	Janzen et al. 2020		1105.6*	1192.7*	1208.7*	1182.6*	2056.1*	2072.1*	1311.6*	1427.7*	1490.7*	1460.7*	1496.8*	1512.7*		1532.8*	1580.8*	1648.8*	2020.0*	2131.1*	2216.1*	2232.1*	2275.1*	2768.4*	2784.4*	2337.1*	2792.3*	2883.4*	2899.4*	3043.5*	3059.5*	3017.4*
Lesser kudu	Tragelaphus imberbis	Cetartiodactyla	Bovidae	Bovinae		Janzen et al. 2020	Janzen et al. 2020		1105.6*	1192.7*	1208.7*	1182.6*	2056.1*	2072.1*	1311.6*	1427.7*	1490.7*	1476.7*	1496.8*	1512.7*	1560.8*	1532.8*	1580.8*	1648.8*	2020.0*	2131.1*	2216.1*	2232.1*	2275.1*	2768.4*	2784.4*	2337.1*	2792.3*	2883.4*	2899.4*	3043.5*	3059.5*	3017.4*
Greater kudu	Tragelaphus strepsiceros	Cetartiodactyla	Bovidae	Bovinae	Bradfield et al. 2019	Janzen et al. 2020	Janzen et al. 2020		1105.6	1192.7*	1208.7*	1182.6*	2056.1*	2072.1*	1311.6*	1427.7	1490.7*	1460.7*	1496.8*	1512.7*	1560.8*	1532.8*	1580.8*	1648.8	2020.0*	2131.1	2216.1*	2232.1*	2275.1*	2768.4*	2784.4*	2337.1*	2792.3	2883.4	2899.4*	3043.5*	3059.5*	3017.4*
Mountain nyala	Tragelaphus buxtoni	Cetartiodactyla	Bovidae	Bovinae		Janzen et al. 2020	Janzen et al. 2020		1105.6*	1192.7*	1208.7*	1182.6*	2056.1*	2072.1*	1311.6*	1427.7*	1490.7*		1496.8*	1512.7*	1560.8*	1560.8*	1580.8*	1648.8*	2020.0*	2131.1*	2216.1*	2232.1*	2275.1*	2768.4*	2784.4*	2337.1*	2792.3*	2883.4*	2899.4*	3043.5*	3059.5*	3017.4*
Sitatunga	Tragelaphus spekii	Cetartiodactyla	Bovidae	Bovinae		Janzen et al. 2020	Janzen et al. 2020		1105.6*	1192.7*	1208.7*	1182.6*	2056.1*	2072.1*	1311.6*	1427.7*	1490.7*	1460.7*	1496.8*	1512.7*		1532.8*	1580.8*	1648.8*	2020.0*	2131.1*	2216.1*	2232.1*	2275.1*	2768.4*	2784.4*	2337.1*	2792.3*	2883.4*	2899.4*	3043.5*	3059.5*	3017.4*
Nalya (Nyala)	Tragelaphus angasii	Cetartiodactyla	Bovidae	Bovinae	Bradfield et al. 2019				1105.6**		1208.6**					1427.7**								1648.8**		2131.1**								2883.4**	2899.4**	3043.5**	3059.5**
Saiga	Saiga tatarica	Cetartiodactyla	Bovidae	Antilopinae	PMF61 (Welker et al. 2016)			PMF61 (Welker et al. 2016)	1105.6	1180.6	1196.6	1182.6*	2056.1*	2072.1*	1311.6*	1427.7	1490.7*	1446.7*			1560.8*	1532.8*	1550.8	1648.8	2020.0*	2131.1	2216.1*	2232.1*				2337.1*		2883.4	2899.4	3017.5	3033.5	3017.4*
Gazelle	Gazella sp.	Cetartiodactyla	Bovidae	Antilopinae	Welker et al. 2016; Desmond et al. 2018				1105.6**	1180.6**	1196.6**					1427.7**							1550.8**			2131.1**								2883.4**		3017.5**	3033.5**
Dorcas gazelle	Gazella dorcas	Cetartiodactyla	Bovidae	Antilopinae				Le Meillour et al. 2023	1105.6*	1180.6*	1196.6*	1182.6*	2056.1*	2072.1*	1311.6*	1427.7*	1490.7*	1462.7*	1496.8*	1512.7*	1560.8*	1532.8*	1550.8*	1648.8*	2020.0*	2131.1*	2216.1*	2232.1*		2768.4*	2784.4*	2337.1*	2792.3*	2883.4*	2899.4*
Goitered gazelle	Gazella subgutturosa	Cetartiodactyla	Bovidae	Antilopinae	PMF99 (this study)			PMF99 (this study)	1105.6	1180.6	1196.6	1182.6	2056.1	2072.1	1311.6	1427.7	1490.7*	1462.7*	1496.8	1512.7	1560.8	1532.8	1550.8	1648.8	2020	2131.1	2216.1	2232.1	2261.1	2768.4	2784.4	2337.1*	2792.3	2883.4	2899.4	3017.5	3033.5	3017.4
Dibatag	Ammodorcas clarkei	Cetartiodactyla	Bovidae	Antilopinae				Le Meillour et al. 2023	1105.6*	1180.6*	1196.6*	1182.6*	2056.1*	2072.1*	1311.6*	1427.7*	1490.7*	1462.7*	1496.8*	1512.7*	1560.8*	1532.8*	1550.8*	1648.8*	2020.0*	2131.1*	2216.1*	2232.1*	2261.1*	2768.4*	2784.4*	2337.1*	2792.3*	2883.4*	2899.4*	3017.5*	3033.5*	3017.4*
Springbok antelope	Antidorcas marsupialis	Cetartiodactyla	Bovidae	Antilopinae	Janzen et al. 2020	Janzen et al. 2020	Janzen et al. 2020	LeMeillour et al. 2020, Coutu et al. 2021	1105.6	1180.6	1196.6	1182.6	2056.1	2072.1	1311.6*	1427.7	1490.7*	1462.7*	1496.8*	1512.7*	1560.8	1532.8	1550.8	1648.8	2020	2131.1	2216.1	2232.1	2261.1*	2768.4*	2784.4	2337.1*	2792.3	2883.4	2899.4	3017.5	3033.5	3017.4*
Grant's gazelle	Nanger granti	Cetartiodactyla	Bovidae	Antilopinae	Janzen et al. 2020	Janzen et al. 2020	Janzen et al. 2020	Janzen et al. 2020	1105.6	1180.6	1196.6	1182.6	2056.1	2072.1	1311.6*	1427.7	1490.7*	1446.7*	1496.8*	1512.7*	1560.8	1532.8	1550.8	1648.8	2020	2131.1	2216.1	2232.1*	2261.1*	2768.4*	2784.4*	2337.1*	2792.3	2883.4	2899.4	3017.5	3033.5	3017.4*
Dama gazelle	Nanger dama	Cetartiodactyla	Bovidae	Antilopinae				Le Meillour et al. 2023	1105.6*	1180.6*	1196.6*	1182.6*	2056.1*	2072.1*	1311.6*	1427.7*	1490.7*	1462.7*	1496.8*	1512.7*	1560.8*	1532.8*	1550.8*	1648.8*	2020.0*	2131.1*	2216.1*	2232.1*	2261.1*	2768.4*	2784.4*	2337.1*	2792.3*	2883.4*	2899.4*	3017.5*	3033.5*	3017.4*
Soemmerring's gazelle	Nanger soemmerringii	Cetartiodactyla	Bovidae	Antilopinae				Le Meillour et al. 2023	1105.6*	1180.6*	1196.6*	1182.6*	2056.1*	2072.1*	1311.6*	1427.7*	1490.7*	1462.7*	1496.8*	1512.7*	1560.8*	1532.8*	1550.8*	1648.8*	2020.0*	2131.1*	2216.1*	2232.1*	2261.1*	2768.4*	2784.4*	2337.1*	2792.3*	2883.4*	2899.4*	3017.5*	3033.5*	3017.4*
Thomson's gazelle	Eudorcas thomsonii	Cetartiodactyla	Bovidae	Antilopinae	Janzen et al. 2020	Janzen et al. 2020	Janzen et al. 2020	Janzen et al. 2020	1105.6	1180.6	1196.6	1182.6	2056.1	2072.1	1311.6*	1427.7	1490.7*	1446.7*	1496.8*	1512.7*	1560.8	1532.8	1550.8	1648.8	2020	2131.1	2216.1	2232.1*	2261.1*	2768.4*	2784.4*	2337.1*	2792.3	2883.4	2899.4	3017.5	3033.5	3017.4*
Red-fronted gazelle	Eudorcas rufifrons	Cetartiodactyla	Bovidae	Antilopinae				Le Meillour et al. 2023	1105.6*	1180.6*	1196.6*	1182.6*	2056.1*	2072.1*	1311.6*	1427.7*	1490.7*	1462.7*	1496.8*	1512.7*	1560.8*	1532.8*	1550.8*	1648.8*		2131.1*	2216.1*	2232.1*	2261.1*	2768.4*	2784.4*	2337.1*	2792.3*	2883.4*	2899.4*	3017.5*	3033.5*	3017.4*
Gerenuk	Litocranius walleri	Cetartiodactyla	Bovidae	Antilopinae		Janzen et al. 2020	Janzen et al. 2020		1105.6*	1180.6*	1196.6*	1182.6*	2056.1*	2072.1*	1311.6*	1427.7*	1490.7*	1448.7*	1496.8*	1512.7*	1560.8*	1532.8*	1550.8*	1648.8*	2020.0*	2131.1*	2216.1*	2232.1*	2261.1*	2768.4*	2784.4*	2337.1*	2792.3*	2883.4*	2899.4*	3017.5*	3033.5*	3017.4*
Oribi	Ourebia ourebi	Cetartiodactyla	Bovidae	Antilopinae	Janzen et al. 2020	Janzen et al. 2020	Janzen et al. 2020	Janzen et al. 2020	1105.6	1180.6	1196.6	1182.6	2056.1	2072.1	1311.6*	1427.7	1490.7*	1462.7*	1496.8	1512.7*	1560.8	1532.8	1550.8	1648.8	2020.0**	2131.1	2216.1	2232.1*	2261.1*	2768.4*	2784.4*	2337.1*		2883.4	2899.4	3017.5	3033.5	3017.4*
Klipspringer	Oreotragus oreotragus	Cetartiodactyla	Bovidae	Antilopinae	Janzen et al. 2020	Janzen et al. 2020	Janzen et al. 2020	Janzen et al. 2020	1105.6	1192.7	1208.7	1154.6	2028.1	2044.1	1311.6*	1427.7	1490.7*	1490.7*	1466.7	1482.7*	1560.8	1532.8	1580.8	1648.8	2020	2131.1	2216.1	2232.1*	2263.1*	2768.4*	2784.4*	2337.1*	2792.3	2883.4	2899.4	3017.5	3033.5	3017.4*
Kirk's dik-dik	Madoqua kirkii	Cetartiodactyla	Bovidae	Antilopinae	Janzen et al. 2020	Janzen et al. 2020	Janzen et al. 2020	Janzen et al. 2020	1105.6	1166.6	1182.6	1182.6	2056.1	2072.1	1311.6*	1427.7	1490.7*	1490.7*	1496.8*	1512.7*	1560.8	1532.8	1550.8	1648.8	2020	2131.1	2216.1	2232.1*	2233.1*	2768.4*	2784.4*	2337.1*	2792.3	2883.4	2899.4	3017.5	3033.5	3017.4*
Suni	Nesotragus moschatus	Cetartiodactyla	Bovidae	Antilopinae	Janzen et al. 2020	Janzen et al. 2020	Janzen et al. 2020	Janzen et al. 2020	1105.6	1180.6	1196.6	1182.6	2056.1	2072.1	1311.6*	1427.7	1490.7*	1474.7*	1496.8*	1512.7*	1560.8	1532.8	1580.8	1648.8	2020	2131.1	2216.1	2232.1*	2291.1*	2768.4*	2784.4*	2337.1*	2792.3	2883.4	2899.4	3017.5	3033.5	3017.4*
Steenbok	Raphicerus campestris	Cetartiodactyla	Bovidae	Antilopinae		Janzen et al. 2020	Janzen et al. 2020		1105.6*	1180.6*	1196.6*	1182.6*	2056.1*	2072.1*	1311.6*	1427.7*	1490.7*	1476.7*	1496.8*	1512.7*	1560.8*	1532.8*	1550.8*	1648.8*	2020.0*	2131.1*	2216.1*	2232.1*	2233.1*	2768.4*	2784.4*	2337.1*	2792.3*	2883.4*	2899.4*	3017.5*	3033.5*	3017.4*
Tibetan gazelle	Procapra picticaudata	Cetartiodactyla	Bovidae	Antilopinae	PMF105 (this study)			PMF105 (this study)	1105.6	1180.6	1196.6	1182.6	2056.1	2072.1*	1311.6	1427.7	1462.7*	1448.7*	1496.8	1512.7	1560.8	1532.8	1550.8	1648.8	2020	2131.1	2188	2204	2233.1	2768.4	2784.4	2337.1*	2792.3	2883.4	2899.4	3017.5	3033.5	3017.4
Przewalski's gazelle	Procapra przewalskii	Cetartiodactyla	Bovidae	Antilopinae	PMF100 (this study)	Janzen et al. 2020	Janzen et al. 2020		1105.6	1180.6	1196.6	1182.6	2056.1	2072.1	1311.6	1427.7	1462.7*	1448.7*	1496.8*	1512.7*	1560.8	1532.8	1550.8	1648.8	2020	2131.1	2188	2204	2233.1*	2768.4*	2784.4*	2337.1*	2792.3	2883.4	2899.4	3017.5	3033.5	3017.4
Impala	Aepyceros melampus	Cetartiodactyla	Bovidae	Aepycerotinae	PMF15	Janzen et al. 2020	Janzen et al. 2020	PMF15; Le Meillour et al. 2020	1105.6	1180.6	1196.6	1182.6	2056.1	2072.1	1311.6*	1427.7	1490.7*	1474.7*	1496.8*	1512.7*	1560.8*	1532.8	1550.8	1648.8	2020.0*	2131.1	2216.1	2232.1*	2233.1*	2768.4*	2784.4*	2337.1*	2792.3	2883.4	2899.4	3017.5	3033.5	3017.4*
Harvey's duiker	Cephalophus harveyi	Cetartiodactyla	Bovidae	Cephalophinae		Janzen et al. 2020	Janzen et al. 2020		1105.6*	1192.7*	1208.7*	1154.6*	2028.1*	2044.1*	1281.6*	1427.7*	1490.7*	1490.7*	1528.7*	1544.7*	1560.8*	1574.8*	1580.8*	1648.8*	2020.0*	2131.1*	2216.1*	2232.1*	2263.1*	2768.4*	2784.4*	2337.1*	2792.3*	2853.4*	2869.4*	3043.5*	3059.5*	3017.4*
Aders's duiker	Cephalophus adersi	Cetartiodactyla	Bovidae	Cephalophinae	Janzen et al. 2020			Janzen et al. 2020	1105.6	1192.7	1208.7	1154.6	2028.1	2044.1	1281.6*	1427.7				1544.7**	1560.8**	1574.8	1580.8	1648.8	2020.0**	2131.1	2216.1**					2337.1*	2792.3	2853.4	2869.4	3043.5	3059.5
Maxwell's duiker	Philantomba maxwellii	Cetartiodactyla	Bovidae	Cephalophinae		Janzen et al. 2020	Janzen et al. 2020		1105.6*	1192.7*	1208.7*	1154.6*	2028.1*	2044.1*	1311.6*	1427.7*	1490.7*	1476.7*			1560.8*	1560.8*	1580.8*	1648.8*	2020.0*	2131.1*	2216.1*	2232.1*	2263.1*	2768.4*	2784.4*	2337.1*	2792.3*	2883.4*	2899.4*	3043.5*	3059.5*	3017.4*
Common duiker	Sylvicapra grimmia	Cetartiodactyla	Bovidae	Cephalophinae	Janzen et al. 2020	Janzen et al. 2020	Janzen et al. 2020	Janzen et al. 2020	1105.6	1192.7	1208.7	1182.6	2056.1	2072.1	1281.6*	1427.7	1490.7*	1476.7*	1528.7*	1544.7*	1560.8	1532.8	1580.8	1648.8	2020	2131.1	2216.1	2232.1*	2263.1*	2768.4*	2784.4*	2337.1*	2792.3	2853.4	2869.4	3043.5	3059.5	3017.4*
Kob	Kobus kob	Cetartiodactyla	Bovidae	Reduncinae	Janzen et al. 2020			Janzen et al. 2020	1105.6	1150.6	1166.6	1182.6	2056.1	2072.1	1311.6*	1427.7					1560.8**	1532.8	1550.8	1648.8	2020.0**	2131.1	2216.1**	2232.1**	2233.1**	2768.4**	2784.4**	2337.1*	2792.3	2883.4	2899.4	3017.5	3033.5
Waterbuck	Kobus ellipsiprymnus	Cetartiodactyla	Bovidae	Reduncinae	Janzen et al. 2020	Janzen et al. 2020	Janzen et al. 2020	Janzen et al. 2020	1105.6	1150.6	1166.6	1182.6	2056.1	2072.1	1311.6*	1427.7	1490.7*	1490.7*	1496.8	1512.7*	1560.8	1532.8	1550.8	1648.8	2020	2131.1	2216.1	2232.1	2233.1*	2768.4	2784.4	2337.1*	2792.3	2883.4	2899.4	3017.5	3033.5	3017.4*
Bohor reedbuck	Redunca redunca	Cetartiodactyla	Bovidae	Reduncinae		Janzen et al. 2020	Janzen et al. 2020		1105.6*	1150.6*	1166.6*	1182.6*	2056.1*	2072.1*	1311.6*	1427.7*	1490.7*	1490.7*	1496.8*	1512.7*	1560.8*	1532.8*	1550.8*	1648.8*	2020.0*	2131.1*	2216.1*	2232.1*	2233.1*	2768.4*	2784.4*	2337.1*	2792.3*	2883.4*	2899.4*	3017.5*	3033.5*	3017.4*
Grey rhebok	Pelea capreolus	Cetartiodactyla	Bovidae	Reduncinae	Coutu et al. 2021	Coutu et al. 2021	Coutu et al. 2021	Coutu et al. 2021	1105.6**	1150.6**	1166.6**	1182.6*	2056.1*	2072.1*	1311.6*	1427.7**	1442.7*	1490.7*	1496.8*	1512.7*	1560.8*	1532.8	1550.8**	1648.8**	2020.0*	2131.1**	2216.1*	2232.1*	2233.1*	2768.4*	2784.4*	2337.1*	2792.3**	2883.4**	2899.4**	3017.5**	3033.5**	3017.4*
Sable antelope	Hippotragus niger	Cetartiodactyla	Bovidae	Hippotraginae	Janzen et al. 2020			Janzen et al. 2020	1105.6	1180.6	1196.6	1154.6	2028.1	2044.1	1311.6*	1427.7			1496.8**		1560.8**	1588.8	1580.8	1648.8	2020.0**	2131.1	2216.1**	2232.1**			2784.4**	2337.1*	2792.3	2883.4	2899.4	3043.5	3059.5
Roan antelope	Hippotragus equinus	Cetartiodactyla	Bovidae	Hippotraginae	Janzen et al. 2020			Janzen et al. 2020	1105.6	1180.6	1196.6	1154.6	2028.1	2044.1	1311.6*	1427.7			1496.8**		1560.8**	1588.8	1580.8	1648.8	2020.0**	2131.1	2216.1**	2232.1**			2784.4**	2337.1*	2792.3	2883.4	2899.4	3043.5	3059.5
Gemsbok	Oryx gazella	Cetartiodactyla	Bovidae	Hippotraginae		Janzen et al. 2020	Janzen et al. 2020		1105.6*	1180.6*	1196.6*	1154.6*	2028.1*	2044.1*	1311.6*	1427.7*	1490.7*	1470.7*	1496.8*	1512.7*	1560.8*	1588.8*	1580.8*	1648.8*	2020.0*	2131.1*	2216.1*	2232.1*	2233.1*	2768.4*	2784.4*	2337.1*	2792.3*	2883.4*	2899.4*	3043.5*	3059.5*	3017.4*
Scimitar oryx	Oryx dammah	Cetartiodactyla	Bovidae	Hippotraginae		XM_040245669.1	XM_040260442.1		1105.6*	1180.6*	1196.6*	1154.6*	2028.1*	2044.1*	1311.6*	1427.7*	1490.7*	1470.7*	1496.8*	1512.7*	1560.8*	1588.8*	1580.8*	1648.8*	2020.0*	2131.1*	2216.1*	2232.1*	2233.1*	2768.4*	2784.4*	2337.1*	2792.3*	2883.4*	2899.4*	3043.5*	3059.5*	3017.4*
Addax	Addax nasomaculatus	Cetartiodactyla	Bovidae	Hippotraginae				Le Meillour et al. 2023	1105.6*	1180.6*	1196.6*	1154.6*	2028.1*	2044.1*	1311.6*	1427.7*	1490.7*	1448.7*	1496.8*	1512.7*	1560.8*	1532.8*	1580.8*	1648.8*	2020.0*	2131.1*	2216.1*	2232.1*	2233.1*	2768.4*	2784.4*	2337.1*	2792.3*	2883.4*	2899.4*	3017.5*	3033.5*	3017.4*
Brindled gnu/ Blue wildbeest	Connochaetes taurinus	Cetartiodactyla	Bovidae	Alcelaphinae	Janzen et al. 2020	Janzen et al. 2020	Janzen et al. 2020	Janzen et al. 2020	1105.6	1180.6	1196.6	1154.6	2028.1	2044.1	1311.6*	1427.7	1490.7*	1470.7*	1496.8	1512.7*	1560.8	1560.8	1550.8	1648.8	2020	2131.1	2216.1	2232.1*	2233.1*	2768.4*	2784.4	2337.1*	2792.3	2883.4	2899.4	3017.5	3033.5	3017.4*
Blesbok	Damaliscus pyagargus	Cetartiodactyla	Bovidae	Alcelaphinae	Campana et al. 2013		JQ838604		1105.6**	1180.6**	1196.6**					1427.7**							1550.8**	1648.8**		2131.1**							2792.3**	2883.4**
Hirola	Damaliscus(Beatragus) hunteri	Cetartiodactyla	Bovidae	Alcelaphinae	Janzen et al. 2020				1105.6**	1180.6**	1196.6**	1154.6**	2028.1**	2044.1**		1427.7**					1560.8**	1560.8**	1550.8**	1648.8**	2020.0**	2131.1**	2216.1**	2232.1**			2784.4**		2792.3**	2883.4**	2899.4**	3017.5**	3033.5**
Topi	Damaliscus lunatus	Cetartiodactyla	Bovidae	Alcelaphinae	Janzen et al. 2020	Janzen et al. 2020	Janzen et al. 2020	Janzen et al. 2020	1105.6	1180.6	1196.6	1154.6	2028.1	2044.1	1311.6*	1427.7	1490.7*	1470.7*	1466.7	1482.7	1560.8	1560.8	1550.8	1648.8	2020	2131.1	2216.1	2232.1	2233.1	2768.4*	2784.4	2337.1*	2792.3	2883.4	2899.4	3017.5	3033.5	3017.4*
Hartebeest	Alcelaphus buselaphus	Cetartiodactyla	Bovidae	Alcelaphinae	Janzen et al. 2020	Janzen et al. 2020	Janzen et al. 2020	Janzen et al. 2020	1105.6	1180.6	1196.6	1154.6	2028.1	2044.1	1311.6*	1427.7	1490.7*	1470.7*	1466.7	1482.7*	1560.8	1590.8	1550.8	1648.8	2020	2131.1	2216.1	2232.1*	2233.1**	2768.4	2784.4	2337.1*	2792.3	2883.4	2899.4	3017.5	3033.5	3017.4*
Sheep	Ovis aries	Cetartiodactyla	Bovidae	Caprinae	Buckley et al. 2010	XP_027830506.1	XP_004007775.1	Coutu et al., 2021	1105.6	1180.6	1196.6	1154.6	2028.1	2044.1	1311.6*	1427.7	1448.7*	1470.7*	1496.8*	1512.7*	1560.8*	1560.8	1580.8	1648.8	2020.0*	2131.1	2174.0*	2190.0*	2263.1*	2768.4*	2784.4*	2337.1*	2792.3*	2883.4	2899.4	3017.5	3033.5	3017.4*
Mouflon	Ovis gmelini	Cetartiodactyla	Bovidae	Caprinae	Buckley et al. 2010																															3017.5	3033.5
Argali	Ovis ammon	Cetartiodactyla	Bovidae	Caprinae	PMF104 (this study)				1105.6**	1180.6**	1196.6**	1154.6**			1311.6**	1427.7**			1496.8**	1512.7**	1560.8**	1560.8**	1580.8**	1648.8**	2020.0**	2131.1**			2263.1**	2768.4**	2784.4**		2792.3**	2883.4**	2899.4**	3017.5**	3033.5**	3017.4**
Himalayan tahr	Hemitragus jemlahicus	Cetartiodactyla	Bovidae	Caprinae	Buckley et al. 2010																															3017.5	3033.5
Balearic Mouse-goat	Myotragus sp.	Cetartiodactyla	Bovidae	Caprinae	Buckley et al. 2010																															3017.5	3033.5
Goat	Capra hircus	Cetartiodactyla	Bovidae	Caprinae	Buckley et al. 2010	XM_018064893.1	XM_005678936.3	Buckley et al. 2010	1105.6	1180.6	1196.6	1154.6	2028.1	2044.1	1311.6*	1427.7	1490.7*	1470.7*	1496.8*	1512.7*	1560.8*	1560.8	1580.8	1648.8	2020.0*	2131.1	2216.1*	2232.1*	2263.1*	2768.4*	2784.4*	2337.1*	2792.3	2883.4	2899.4	3077.5	3093.5	3017.4*
Ibex	Capra ibex	Cetartiodactyla	Bovidae	Caprinae	PMF50 (Welker et al. 2016)	Janzen et al. 2020	Janzen et al. 2020	PMF50 (Welker et al. 2016)	1105.6	1180.6	1196.6	1154.6	2028.1	2044.1	1311.6*	1427.7	1490.7*	1470.7*	1496.8*	1512.7*	1560.8*	1560.8	1580.8	1648.8	2020.0*	2131.1	2216.1*	2232.1*	2263.1*	2768.4*	2784.4*	2337.1*	2792.3	2883.4	2899.4	3077.5	3093.5	3017.4*
Bezoar	Capra aegagrus	Cetartiodactyla	Bovidae	Caprinae	Buckley et al. 2010																															3077.5	3093.5
Siberian Ibex	Capra sibirica	Cetartiodactyla	Bovidae	Caprinae	PMF97 (this study)				1105.6**	1180.6**	1196.6**	1154.6**			1311.6**	1427.7**			1496.8**	1512.7**	1560.8**	1560.8**	1580.8**	1648.8**	2020.0**	2131.1**			2263.1**	2768.4**	2784.4**		2792.3**	2883.4**	2899.4**	3077.5**	3093.5**	3017.4**
Nubian ibex	Capra nubiana	Cetartiodactyla	Bovidae	Caprinae				Le Meillour et al. 2023	1105.6*	1180.6*	1196.6*	1154.6*	2028.1*	2044.1*	1311.6*	1427.7*	1490.7*	1470.7*	1496.8*	1512.7*	1560.8*	1560.8*	1580.8*	1648.8*	2020.0*	2131.1*	2216.1*	2232.1*	2263.1*	2768.4*	2784.4*	2337.1*	2792.3*	2883.4*	2899.4*	3077.5*	3093.5*	3017.4*
Musk ox	Ovibos moschatus	Cetartiodactyla	Bovidae	Caprinae	Buckley et al. 2009		JQ838605.1	Campos et al. 2010	1105.6**	1192.7*	1208.7*					1427.7**							1580.8			2131.1								2883.4**	2899.4**	3017.5	3033.5
Euceratherium collinum	Euceratherium collinum	Cetartiodactyla	Bovidae	Caprinae				Campos et al. 2010		1180.6*	1196.6*												1580.8			2131.1
Bootherium bombifrons	Bootherium bombifrons	Cetartiodactyla	Bovidae	Caprinae				Campos et al. 2010		1192.7*	1208.7*												1580.8			2131.1
Symbos sp.	Symbos sp.	Cetartiodactyla	Bovidae	Caprinae				Campos et al. 2010		1192.7*	1208.7*												1580.8			2131.1
Tibetan antelope	Pantholops hodgsonii	Cetartiodactyla	Bovidae	Caprinae	BSY-397/PMF132 (this study)	XP_005964709	XP_005985745		1105.6	1180.6	1196.6	1182.6	2056.1*	2072.1*	1311.6*	1427.7	1490.7*	1442.7*	1496.8*	1512.7*	1560.8	1560.8	1580.8	1648.8	2020	2131.1	2216.1	2232.1	2233.1*	2768.4*	2784.4*	2337.1*	2792.3	2841.4	2857.4	3017.5	3033.5	3017.4*
Barbary sheep	Ammotragus lervia	Cetartiodactyla	Bovidae	Caprinae	Desmond et al. 2018			Le Meillour et al. 2023	1105.6*	1180.6*	1196.6**	1154.6*	2028.1*	2044.1*	1311.6*	1427.7**	1490.7*	1470.7*	1496.8*	1512.7*	1560.8*	1560.8*	1580.8**	1648.8*	2020.0*	2131.1**	2216.1*	2232.1*	2263.1*	2768.4*	2784.4*	2337.1*	2792.3*	2883.4**	2899.4*	3017.5*	3033.5*	3017.4*
Takin	Budorcas taxicolor	Cetartiodactyla	Bovidae	Caprinae	PMF96 (this study)			PMF96 (this study)	1105.6	1180.6	1196.6	1154.6	2028.1*	2044.1*	1311.6	1427.7	1448.7*	1470.7*	1496.8	1512.7	1546.8	1560.8	1580.8	1648.8	2020	2131.1	2174.0*	2190.0*	2263.1	2768.4	2784.4	2337.1*	2792.3	2883.4	2899.4	3017.5	3033.5	3017.4
Mainland serow	Capricornis sumatraensis	Cetartiodactyla	Bovidae	Caprinae	PMF98 (this study)			PMF98 (this study)	1105.6	1180.6	1196.6	1154.6	2028.1*	2044.1*	1311.6	1427.7	1448.7*	1470.7*	1496.8*	1512.7*	1546.8	1560.8	1580.8	1648.8	2020	2131.1	2174.0*	2190.0*	2263.1*	2768.4*	2784.4*	2337.1*	2792.3	2883.4	2899.4	3017.5	3033.5	3017.4
Goral	Naemorhedus goral	Cetartiodactyla	Bovidae	Caprinae	PMF102 (this study)			PMF102 (this study)	1105.6	1180.6	1196.6	1154.6	2028.1*	2044.1*	1311.6	1427.7	1448.7*	1470.7*	1496.8	1512.7	1546.8	1560.8	1580.8	1648.8	2020	2131.1	2174.0*	2190.0*	2263.1	2768.4	2784.4	2337.1*	2792.3	2883.4	2899.4	3017.5	3033.5	3017.4
Chamois	Rupicapra rupicapra	Cetartiodactyla	Bovidae	Caprinae	PMF49 (Welker et al. 2016)			PMF49 (Welker et al. 2016)	1105.6	1180.6	1196.6	1154.6*	2028.1*	2044.1*	1311.6*	1427.7	1448.7*	1470.7*	1496.8*	1512.7*	1560.8*	1560.8*	1580.8	1648.8	2020.0*	2131.1	2174.0*	2190.0*	2263.1*	2768.4*	2784.4*	2337.1*	2792.3	2883.4	2899.4	3017.5	3033.5
Bharal (Blue sheep)	Pseudois nayaur	Cetartiodactyla	Bovidae	Caprinae	Buckley et al. 2010; PMF107 (this study)			Buckley et al. 2010	1105.6**	1180.6**	1196.6**	1154.6**				1427.7**				1512.7**	1560.8**	1560.8**	1580.8**	1648.8**	2020.0**	2131.1**	2216.1**						2792.3**	2883.4**	2899.4**	3017.5	3033.5
Dwarf blue sheep	Pseudois schaeferi	Cetartiodactyla	Bovidae	Caprinae	PMF108 (this study)			PMF108 (this study)	1105.6	1180.6	1196.6	1154.6	2028.1	2044.1	1311.6	1427.7	1490.7*	1470.7*	1496.8	1512.7	1560.8	1560.8	1580.8	1648.8	2020	2131.1	2216.1	2232.1*	2263.1	2768.4	2784.4	2337.1*	2792.3	2883.4	2899.4	3017.5	3033.5	3017.4
Chital	Axis axis	Cetartiodactyla	Cervidae	Cervinae	PMF64 (Welker et al. 2016)			PMF64 (Welker et al. 2016)	1105.6	1180.6	1196.6	1182.6*	2056.1*	2072.1*	1311.6*	1427.7	1490.7*	1448.7*	1496.8*	1512.7*	1560.8*	1532.8*	1550.8	1648.8	2020.0*	2131.1	2216.1	2232.1*	2293.1*	2768.4*	2784.4*	2337.1*	2792.3	2883.4	2899.4*	3017.5	3033.5*
Fallow deer	Dama dama	Cetartiodactyla	Cervidae	Cervinae	PMF53 (Welker et al. 2016)			PMF53 (Welker et al. 2016)	1105.6	1180.6	1196.6	1182.6*	2056.1*	2072.1*	1311.6*	1427.7	1490.7*	1448.7*	1496.8*	1512.7*	1560.8*	1532.8*	1550.8	1648.8	2020.0*	2131.1	2216.1	2232.1*	2293.1*	2768.4*	2784.4*	2337.1*	2792.3	2883.4	2899.4	3017.5	3033.5
Red deer	Cervus elaphus	Cetartiodactyla	Cervidae	Cervinae	PMF 109; Buckley et al. 2009; Welker et al. 2016; Jensen et al. 2020	XP_043760138.1	XP_043728180.1	Welker et al. 2016;Janzen et al. 2020	1105.6	1180.6	1196.6	1182.6	2056.1	2072.1	1311.6*	1427.7	1490.7*	1448.7*	1496.8	1512.7	1560.8	1532.8	1550.8	1648.8	2020	2131.1	2216.1	2232.1*	2293.1	2768.4	2784.4	2337.1*	2792.3	2883.4	2899.4	3017.5	3033.5	3017.4*
Wapiti (Elk)	Cervus canadensis	Cetartiodactyla	Cervidae	Cervinae		XM_043471158.1	XM_043462618.1		1105.6*	1180.6*	1196.6*	1182.6*	2056.1*	2072.1*	1311.6*	1427.7*	1490.7*	1448.7*	1496.8*	1512.7*	1560.8*	1532.8*	1550.8*	1648.8*	2020.0*	2131.1*	2216.1*	2232.1*	2293.1*	2768.4*	2784.4*	2337.1*	2792.3*	2883.4*	2899.4*	3017.5*	3033.5*	3017.4*
White-lipped deer	Cervus albirostris	Cetartiodactyla	Cervidae	Cervinae	PMF110 (this study)				1105.6**	1180.6**	1196.6**	1182.6**	2056.1**		1311.6**	1427.7**			1496.8**	1512.7**	1560.8**	1532.8**	1550.8**	1648.8**	2020.0**	2131.1**	2216.1**	2232.1**	2293.1**	2768.4**	2784.4**		2792.3**	2883.4**	2899.4**	3017.5**	3033.5**	3017.4**
Yarkand deer	Cervus hanglu yarkandensis	Cetartiodactyla	Cervidae	Cervinae		ENSCHYG00000003243	ENSCHYG00000013003		1105.6*	1180.6*	1196.6*	1182.6*	2056.1*	2072.1*	1311.6*	1427.7*	1490.7*	1448.7*	1496.8*	1512.7*	1560.8*	1532.8*	1550.8*	1648.8*	2020.0*	2131.1*	2216.1*	2232.1*	2293.1*	2768.4*	2784.4*	2337.1*	2792.3*	2883.4*	2899.4*	3017.5*	3033.5*	3017.4*
Giant deer	Megaloceros giganteus	Cetartiodactyla	Cervidae	Cervinae	PMF37 (Welker et al. 2016)			PMF37 (Welker et al. 2016)	1105.6	1180.6	1196.6	1182.6*	2056.1*	2072.1*	1311.6*	1427.7	1490.7*	1448.7*	1496.8*	1512.7*	1560.8*	1532.8*	1550.8	1648.8	2020.0*	2131.1	2216.1	2232.1*	2293.1*	2768.4*	2784.4*	2337.1*	2792.3	2883.4	2899.4	3017.5	3033.5
Pere David's deer	Elaphurus davidianus	Cetartiodactyla	Cervidae	Cervinae	PMF42 (Welker et al. 2016)				1105.6**	1180.6**	1196.6**					1427.7**							1550.8**	1648.8**		2131.1**	2216.1**						2792.3**	2883.4**		3017.5**	3033.5**
Tufted deer	Elaphodus cephalophus	Cetartiodactyla	Cervidae	Cervinae	PMF111 (this study)			PMF111 (this study)	1105.6	1180.6	1196.6	1182.6*	2056.1*	2072.1*	1311.6	1427.7	1490.7*	1448.7*	1496.8	1512.7	1560.8	1532.8	1550.8	1648.8	2020	2131.1	2216.1	2232.1	2293.1	2768.4	2784.4	2337.1*	2792.3	2883.4	2899.4	3017.5	3033.5	3017.4
Indian muntjak	Muntiacus muntjak	Cetartiodactyla	Cervidae	Muntiacinae		KAB0365169.1	KAB0344636.1		1105.6*	1180.6*	1196.6*	1182.6*	2056.1*	2072.1*	1311.6*	1427.7*	1490.7*	1448.7*	1496.8*	1512.7*	1560.8*	1532.8*	1550.8*	1648.8*	2020.0*	2131.1*	2216.1*	2232.1*	2293.1*	2768.4*	2784.4*	2337.1*	2792.3*	2883.4*	2899.4*	3017.5*	3033.5*	3017.4*
Chinese muntjak	Muntiacus reveesi	Cetartiodactyla	Cervidae	Muntiacinae		KAB0367453.1	KAB0376067.1		1105.6*	1180.6*	1196.6*	1182.6*	2056.1*	2072.1*	1311.6*	1427.7*	1490.7*	1448.7*	1496.8*	1512.7*	1560.8*	1532.8*	1550.8*	1648.8*	2020.0*	2131.1*	2216.1*	2232.1*	2293.1*	2768.4*	2784.4*	2337.1*	2792.3*	2883.4*	2899.4*	3017.5*	3033.5*	3017.4*
Amazonian brown brocket deer	Mazama nemorivaga	Cetartiodactyla	Cervidae	Capreolinae	Buckley et al. 2017	Buckley et al. 2017	Buckley et al. 2017	Buckley et al. 2017	1105.6**	1180.6**	1196.6**					1427.7**							1580.8**			2131.1**							2792.3**	2883.4**	2899.4**	3043.5**	3059.5**
Central American red brocket	Mazama temama	Cetartiodactyla	Cervidae	Capreolinae	Buckley et al. 2017	Buckley et al. 2017	Buckley et al. 2017	Buckley et al. 2017	1105.6**	1180.6**	1196.6**					1427.7**							1580.8**			2145.1**							2792.3**	2883.4**	2899.4**	3043.5**	3059.5**
Southern pudu	Pudu pudu	Cetartiodactyla	Cervidae	Capreolinae	Welker et al. 2016; Buckley et al. 2017				1105.6**	1180.6**	1196.6**					1427.7**							1593.8**	1648.8**		2131.1**							2792.3**	2883.4**	2899.4**
Roe deer	Capreolus capreolus	Cetartiodactyla	Cervidae	Capreolinae	PMF58 (Welker et al. 2016)			PMF58 (Welker et al. 2016)	1105.6	1180.6	1196.6	1182.6*	2056.1*	2072.1*	1311.6*	1427.7	1490.7*	1462.7*	1496.8*	1512.7*	1560.8*	1532.8*	1550.8	1648.8	2020.0*	2131.1	2216.1	2232.1*	2293.1*	2768.4*	2784.4*	2337.1*	2792.3	2883.4	2899.4	3043.5	3059.5
White-tailed deer	Odocoileus virginianus	Cetartiodactyla	Cervidae	Capreolinae	PMF24 (Welker et al. 2016)	XM_020914009.1	XM_020913781.1		1105.6	1180.6	1196.6	1182.6*	2056.1*	2072.1*	1311.6*	1427.7	1490.7*	1448.7*	1496.8*	1512.7*	1560.8*	1532.8*	1580.8*	1648.8	2020.0*	2131.1	2216.1	2232.1*	2293.1*	2768.4*	2784.4*	2337.1*	2792.3	2883.4	2899.4*	3043.5	3059.5	3017.4*
Mule deer	Odocoileus hemionus	Cetartiodactyla	Cervidae	Capreolinae	PMF25 (Welker et al. 2016)				1105.6**	1180.6**	1196.6**					1427.7**							1593.8**	1648.8**		2131.1**	2216.1**						2792.3**	2883.4**		3043.5**	3059.5**
Elk (Moose)	Alces alces	Cetartiodactyla	Cervidae	Capreolinae	Welker et al. 2016; Buckley et al. 2009; Jensen et al. 2020			Welker et al. 2016; Jensen et al. 2020	1105.6	1180.6	1196.6	1182.6*	2056.1*	2072.1*	1311.6*	1427.7	1448.7*	1462.7*	1496.8*	1512.7*	1560.8*	1532.8*	1550.8	1648.8*	2020.0*	2131.1	2174.0*	2190.0*	2293.1*	2768.4*	2784.4*	2337.1*	2792.3*	2883.4	2899.4	3017.5	3033.5
Caribou/Reindeer	Rangifer tarandus	Cetartiodactyla	Cervidae	Capreolinae	PMF51 (Welker et al. 2016)	CAI9163211.1	CAI9160113.1	PMF51 (Welker et al. 2016)	1105.6	1150.6*	1166.6	1182.6*	2056.1*	2072.1*	1311.6*	1427.7	1490.7*	1462.7*	1496.8*	1512.7*	1560.8*	1532.8*	1580.8	1648.8*	2020.0*	2131.1	2216.1*	2232.1*	2293.1*	2768.4*	2784.4*	2337.1*	2792.3*	2883.4	2899.4*	3077.5	3093.5	3017.4*
Alpine musk deer	Moschus chrysogaster	Cetartiodactyla	Moschidae	Moschinae	PMF112 (this study)				1105.6**	1180.6**	1196.6**		2056.1**			1427.7**			1496.8**	1512.7**	1560.8**	1532.8**	1580.8**	1648.8**	2006.0**	2131.1**	2216.1**		2263.1**		2814.4**		2792.3**	2883.4**		3017.5**	3033.5**	3017.4**
Musk deer	Moschus moschiferus	Cetartiodactyla	Moschidae	Moschinae	PMF113 (this study)	ENSMMSG00000024445	ENSMMSG00000018614	PMF113 (this study)	1105.6	1180.6	1196.6	1182.6	2056.1*	2072.1*	1311.6	1427.7	1490.7*	1490.7*	1496.8	1512.7	1560.8	1532.8	1580.8	1648.8	2006	2131.1	2216.1	2232.1	2263.1	2798.4*	2814.4	2337.1*	2792.3	2883.4	2899.4	3017.5	3033.5	3017.4
Dwarf musk deer	Moschus berezovskii	Cetartiodactyla	Moschidae	Moschinae		XM_055407585.1	XM_055420438.1		1105.6*	1180.6*	1196.6*	1182.6*	2056.1*	2072.1*	1311.6*	1427.7	1490.7*	1490.7*	1496.8*	1512.7*	1560.8*	1532.8*	1580.8*	1648.8*	2006.0*	2131.1*	2216.1*	2232.1*	2263.1*	2798.4*	2814.4*	2337.1*	2792.3*	2883.4*	2899.4*	3017.5*	3033.5*	3017.4*
South American Tapir	Tapirus terrestris	Perissodactyla	Tapiridae					Welker et al. 2015	1105.6*	1182.6*	1198.6*				1297.6*	1453.7*							1550.8*			2145.1*						2337.1*	2792.3*	2869.4*	2885.4*	2983.5*	2999.5*
Black rhino	Diceros bicornis	Perissodactyla	Rhinocerotidae		PMF69 (Welker et al. 2016)			PMF69 (Welker et al. 2016)	1105.6	1182.6	1198.6	1154.6*	2014.0*	2030.0*	1297.6*	1453.7	1478.7*	1448.7*			1546.8*	1604.8*	1550.8	1623.8*	2020.0*	2145.1	2204.0*	2220.0*	2268.1*			2365.1*	2820.4	2869.4	2885.4	2983.5	2999.5	2975.4*
Southern white rhinoceros	Ceratotherium simum simum	Perissodactyla	Rhinocerotidae			XM_004434679.2	XM_004431357.2		1105.6*	1182.6*	1198.6*	1154.6*	2014.0*	2030.0*	1297.6*	1453.7*	1478.7*	1448.7*	1553.8*	1569.8*	1546.8*	1604.8*	1550.8*	1623.8*	2020.0*	2145.1*	2204.0*	2220.0*	2290.1*	2727.3*	2743.3*	2365.1*	2820.4*	2869.4*	2885.4*	2983.5*	2999.5*	2975.4*
Sumatran rhino	Dicerorhinus sumatrensis	Perissodactyla	Rhinocerotidae		PMF72 (Welker et al. 2016)			PMF72 (Welker et al. 2016)	1105.6	1182.6	1198.6	1154.6*	2014.0*	2030.0*	1297.6*	1453.7	1478.7*	1432.7*			1560.8*	1604.8*	1550.8	1623.8*	2020.0*	2145.1	2204.0*	2220.0*	2300.1*				2808.3**	2869.4	2885.4	2983.5	2999.5	2975.4*
Woolly rhino	Coelodonta antiquitatis	Perissodactyla	Rhinocerotidae		PMF40 (Welker et al. 2016)			PMF40 (Welker et al. 2016)	1105.6	1182.6	1198.6	1154.6*	2014.0*	2030.0*	1297.6*	1453.7	1478.7*	1432.7*			1560.8*	1604.8*	1550.8	1623.8*	2020.0*	2145.1	2204.0*	2220.0*	2300.1*					2869.4	2885.4	2983.5	2999.5
Indian rhino	Rhinoceros unicornis	Perissodactyla	Rhinocerotidae		PMF70 (Welker et al. 2016)			PMF70 (Welker et al. 2016)	1105.6	1182.6	1198.6	1154.6*	2014.0*	2030.0*	1297.6*	1453.7	1478.7*	1432.7*			1560.8*	1604.8*	1550.8	1623.8*	2020.0*	2145.1	2204.0*	2220.0*	2300.1*					2869.4	2885.4	2983.5	2999.5	2975.4*
Javan rhino	Rhinoceros sondaicus	Perissodactyla	Rhinocerotidae		PMF71 (Welker et al. 2016)			PMF71 (Welker et al. 2016)	1105.6	1182.6	1198.6	1154.6*	2014.0*	2030.0*	1297.6*	1453.7	1478.7*	1432.7*			1560.8*	1604.8*	1550.8	1623.8*	2020.0*	2145.1	2204.0*	2220.0*	2300.1*					2869.4	2885.4	2983.5	2999.5	2975.4*
Stephanorhinus kirchbergensis	Stephanorhinus kirchbergensis	Perissodactyla	Rhinocerotidae		PMF66 (Welker et al. 2017)			PMF66 (Welker et al. 2017)	1105.6	1182.6	1198.6				1297.6*	1453.7					1560.8*		1550.8	1623.8*		2145.1							2820.4	2869.4	2885.4	2987.5*	3003.5*
Stephanorhinus hemitoechus	Stephanorhinus hemitoechus	Perissodactyla	Rhinocerotidae		PMF67 (Welker et al. 2017)			PMF67 (Welker et al. 2017)	1105.6**
Elasmotherium ("Siberian giant rhinoceros")	Elasmotherium sibiricum	Perissodactyla	Rhinocerotidae		PMF79			PMF79	1105.6	1182.6	1198.6				1297.6*	1453.7							1550.8	1623.8*		2145.1							2820.4*	2869.4	2885.4	2983.5*	2999.5*
Horse	Equus caballus	Perissodactyla	Equidae		Buckley et al. 2009; Paladugu et al., 2022	XM_023652710.1	XM_001492939.4	Paladugu et al., 2022	1105.6	1182.6	1198.6	1182.6*	2056.1*	2072.1*	1311.6*	1427.7	1462.7*	1432.7*	1466.7*	1482.7*	1530.8*	1604.8*	1550.8	1649.8*	2020.0*	2145.1	2188.0*	2204.0*	2300.1*	2775.4*	2791.4*	2365.1*	2820.4	2883.4	2899.4	2983.5	2999.5	2975.4*	2497.2
Przewalski's horse	Equus przewalskii	Perissodactyla	Equidae			XP_008516208.1	XP_008522480.1		1105.6*	1182.6*	1198.6*	1182.6*	2056.1*	2072.1*	1311.6*	1427.7*		1432.7*	1466.7*	1482.7*	1530.8*	1604.8*	1550.8*	1649.8*		2145.1*			2300.1*	2775.4*	2791.4*	2365.1*	2820.4*	2883.4*	2899.4*	2983.5*	2999.5*	2975.4*	2497.2*
European ass	Equus hydruntinus	Perissodactyla	Equidae		PMF48 (Welker et al. 2016)			PMF48 (Welker et al. 2016)	1105.6	1182.6	1198.6				1311.6*	1427.7							1550.8	1649.8*		2145.1**						2365.1*	2820.4	2883.4	2899.4	2983.5	2999.5
Equus hemionus onager	Equus onager	Perissodactyla	Equidae			Welker et al., 2015	Welker et al., 2015		1105.6*	1182.6*	1198.6*				1311.6*	1427.7*							1550.8*	1649.8*		2145.1*						2365.1*	2820.4*	2883.4*	2899.4*	2983.5*	2999.5*	2975.4*
Equus somalicus	Equus africanus somaliensis	Perissodactyla	Equidae			Welker et al., 2015	Welker et al., 2015		1105.6*	1182.6*	1198.6*				1311.6*	1427.7*							1550.8*	1649.8*		2145.1*						2365.1*	2820.4*	2883.4*	2899.4*	2983.5*	2999.5*	2975.4*
Kiang	Equus kiang	Perissodactyla	Equidae		PMF120 (this study)	Welker et al., 2015	Welker et al., 2015		1105.6	1182.6	1198.6	1182.6**			1311.6*	1427.7				1482.7**	1530.8**	1604.8**	1550.8	1649.8*	2020.0**	2145.1	2188.0**		2300.1**		2791.4**	2365.1*	2820.4	2883.4	2899.4	2983.5*	2999.5	2975.4**
Donkey	Equus asinus	Perissodactyla	Equidae		Paladugu et al., 2022	FJ594763.1	FJ594764.1	Paladugu et al., 2022	1105.6	1182.6	1198.6	1182.6*	2056.1*	2072.1*	1311.6*	1427.7*	1462.7*	1432.7*	1466.7*	1482.7*	1530.8*	1604.8*	1550.8	1649.8	2020.0*	2145.1	2188.0*	2204.0*	2300.1*	2775.4*	2791.4*	2365.1*	2820.4*	2883.4*	2899.4*	2983.5*	2999.5*	2975.4*	2511.2
Common zebra	Equus quagga	Perissodactyla	Equidae		PMF12	Welker et al., 2015	Welker et al., 2015		1105.6	1182.6	1198.6*				1311.6*	1427.7							1550.8	1649.8*		2145.1						2365.1*	2820.4	2883.4	2899.4	2983.5	2999.5	2975.4*
Grevy's zebra	Equus grevyi	Perissodactyla	Equidae			Welker et al., 2015	Welker et al., 2015		1105.6*	1182.6*	1198.6*				1311.6*	1427.7*							1550.8*	1649.8*		2145.1*						2365.1*	2820.4*	2883.4*	2899.4*	2983.5*	2999.5*	2975.4*
Hartmann's mountain zebra	Equus zebra hartmannae	Perissodactyla	Equidae			Welker et al., 2015	Welker et al., 2015		1105.6*	1182.6*	1198.6*				1311.6*	1427.7*							1550.8*	1649.8*		2145.1*						2365.1*	2820.4*	2883.4*	2899.4*	2983.5*	2999.5*	2975.4*
Chinese pangolin	Manis pentadactyla	Pholidota	Manidae			XM_036879615.1	XM_036894476.1		1105.6*	1205.6*	1221.6*	1182.6*	2056.1*	2072.1*	1297.6*	1453.7*	1520.7*	1492.7*	1553.8*	1569.8*	1560.8*	1618.9*	1566.8*	1598.7*	2020.0*	2147.1*	2246.1*	2262.1*	2314.2*	2791.4*	2807.4*	2393.2*	2848.4*	2857.4*	2873.4*	2973.5*	2989.5*	2975.4*
Sunda pangolin	Manis javanica	Pholidota	Manidae			XM_017642428.1	XM_017662389.2		1105.6*	1205.6*	1221.6*	1182.6*	2042.1*	2058.1*	1297.6*	1453.7*	1520.7*	1492.7*	1553.8*	1569.8*	1560.8*	1618.9*	1566.8*	1598.7*	2020.0*	2161.1*	2246.1*	2262.1*	2342.2*	2791.4*	2807.4*	2393.2*	2848.4*	2857.4*	2873.4*	2973.5*	2989.5*	2975.4*
Nine-banded armadillo	Dasypus novemcinctus	Cingulata	Dasypodidae			XM_023589254.1	XM_004470707.3		1105.6*	1189.6*	1205.6*	1182.6*	2068.1*	2084.1*		1477.8*		1432.7*				1614.9*	1568.8*	1613.8*		2131.1*			2190.1*	2801.4*	2817.4*	2395.2*	2850.4*			2957.5*	2973.5*	2975.4*
(Linnaeus's) Two-toed sloth	Choloepus didactylus	Pilosa	Choloepodidae			XP_037664782.1	XP_037692619.1		1105.6*	1189.6*	1205.6*	1154.6*	2028.1*	2044.1*	1297.6*	1453.7*		1432.7*	1523.8*	1539.8*	1490.7*	1590.8*	1568.8*	1642.8*	2020.0*	2172.1*	2246.1*	2262.1*	2216.1*	2759.4*	2775.4*	2367.1*	2822.3*	2869.4*	2885.4*	2957.5*	2973.5*	2975.4*
Anteaters	Tamandua tetradactyla	Pilosa	Myrmecophagidae		Buckley 2013
Myrmecophaga tridactyla	Myrmecophaga tridactyla	Pilosa	Myrmecophagidae		Buckley 2013
Dog	Canis lupus familiaris	Carnivora	Canidae		Buckley et al. 2009	NM_001003090.1	NM_001003187.1		1105.6	1210.7	1226.6	1214.6*	2088.1*	2104.1*	1281.6*	1453.7	1490.7*	1492.7*	1553.8*	1569.8*	1560.8*	1576.8	1566.8	1609.8*	2020.0*	2131.1	2216.1*	2232.1*	2342.2*	2775.4*	2791.4*		2820.4	2853.4	2869.4	2983.5	2999.5	2975.4*
Wolf	Canis lupus	Carnivora	Canidae
Dingo	Canis lupus dingo	Carnivora	Canidae			XM_025439941.3	XM_025471330.3		1105.6*	1210.7*	1226.6*	1214.6*	2088.1*	2104.1*	1281.6*	1453.7*	1490.7*	1492.7*	1553.8*	1569.8*	1560.8*	1576.8*	1566.8*	1609.8*	2020.0*	2131.1*	2216.1*	2232.1*	2342.2*	2775.4*	2791.4*		2820.4*	2853.4*	2869.4*	2983.5*	2999.5*	2975.4*
Coyote	Canis latrans	Carnivora	Canidae		PMF27				1105.6**	1210.6**	1226.6**					1453.7**								1609.8**		2131.1**							2820.4**	2853.4**	2869.4**	2983.5**
Dhole	Cuon alpinus	Carnivora	Canidae		PMF62 (Welker et al. 2016)			PMF62 (Welker et al. 2016)	1105.6	1210.7	1226.6	1214.6*	2088.1*	2104.1*	1281.6*	1453.7	1490.7*	1492.7*	1553.8*	1569.8*	1560.8*	1576.8*	1566.8	1609.8*	2020.0*	2131.1	2216.1*	2232.1*	2342.2*	2775.4*	2791.4*		2820.4	2853.4	2869.4*	2983.5*	2999.5
Red fox	Vulpes vulpes	Carnivora	Canidae		PMF38 (Welker et al. 2016)	XP_025851655.1	XP_025859557.1	PMF38 (Welker et al. 2016)	1105.6	1210.7	1226.6	1214.6*	2088.1*	2104.1*	1281.6*	1437.7	1490.7*	1492.7*	1553.8*	1569.8*	1560.8*	1548.8	1566.8	1609.8*	2020.0*	2131.1	2216.1*	2232.1*	2312.2*	2775.4*	2791.4*		2820.4	2853.4	2869.4	2983.5	2999.5	2975.4*
Tibetan fox	Vulpes ferrilata	Carnivora	Canidae		PMF80 (this study)				1105.6**	1210.6**	1226.6**					1437.7**			1553.8**	1569.8**	1560.8**	1548.8**	1566.8**		2020.0**	2131.1**			2312.2**		2791.4**		2820.4**	2853.4**	2869.4**			2975.4**
Arctic fox	Vulpes lagopus	Carnivora	Canidae		PMF1 (Welker et al. 2016)	XP_041582093.1	XP_041583813.1	PMF1 (Welker et al. 2016)	1105.6	1210.7	1226.6	1214.6*	2088.1*	2104.1*	1281.6*	1453.7	1490.7*	1492.7*	1553.8*	1569.8*	1560.8*	1548.8	1566.8	1609.8*	2020.0*	2131.1	2216.1*	2232.1*	2312.2*	2775.4*	2791.4*		2820.4	2853.4	2869.4*	2983.5	2999.5	2975.4*
Common raccoon dog	Nyctereutes procyonoides	Carnivora	Canidae			XM_055322255.1	XM_055307532.1		1105.6*	1210.7*	1226.6*	1214.6*	2088.1*	2104.1*	1281.6*	1453.7*	1490.7*	1492.7*	1553.8*	1569.8*	1560.8*	1576.8*	1566.8*	1609.8*	2020.0*	2145.1*	2216.1*	2232.1*	2342.2*	2775.4*	2791.4*		2820.4*	2853.4*	2869.4*	2943.5*	2959.5*	2975.4*
Sea otter	Enhydra lutris kenyoni	Carnivora	Mustelidae	Lutrinae	Hofman et al. 2018; PMF4	XM_022509224.1	XM_022503091.1		1105.6	1219.7	1235.6	1214.6*	2088.1*	2104.1*	1281.6*	1453.7	1490.7*	1512.7*	1553.8*	1569.8*	1560.8*	1548.8*	1566.8	1639.8*	2020.0*	2147.1	2216.1	2232.1*	2332.2*	2789.4*	2805.4*		2820.4	2853.4	2869.4*	2973.5	2989.5*	2975.4*
European otter	Lutra lutra	Carnivora	Mustelidae	Lutrinae	PMF52 (Welker et al. 2016)			PMF52 (Welker et al. 2016)	1105.6	1219.7*	1235.6	1214.6*	2088.1*	2104.1*	1281.6*	1453.7	1490.7*	1512.7*	1553.8*	1569.8*		1548.8*	1566.8	1609.8*	2020.0*	2147.1	2216.1*	2232.1*	2342.2*	2775.4*	2791.4*		2820.4	2853.4	2869.4*	2983.5*	2999.5
North American river otter	Lontra canadensis	Carnivora	Mustelidae	Lutrinae		XP_032728012.1	XP_032730864.1		1105.6*	1219.7*	1235.6*	1214.6*	2088.1*	2104.1*	1281.6*	1453.7*	1490.7*	1512.7*	1523.8*	1539.8*	1560.8*	1548.8*	1594.8*	1609.8*	2020.0*	2147.1*	2216.1*	2232.1*	2332.2*	2775.4*	2791.4*		2820.4*	2853.4*	2869.4*	2983.5*	2999.5*	2975.4*
(European pine) Marten	Martes martes	Carnivora	Mustelidae	Guloninae	PMF5 (Welker et al. 2016)			PMF5 (Welker et al. 2016)	1105.6	1219.7*	1235.6	1214.6*	2088.1*	2104.1*	1281.6*	1453.7	1490.7*	1512.7*	1553.8*	1569.8*		1548.8*	1566.8	1609.8*	2020.0*	2147.1	2216.1*	2232.1*	2342.2*	2775.4*	2791.4*		2820.4	2853.4	2869.4*	2983.5	2999.5
Stone marten	Martes foina	Carnivora	Mustelidae	Guloninae	PMF89 (this study)				1105.6**		1235.6**	1214.6**	2088.1**	2104.1**		1453.7**			1553.8**	1569.8**	1560.8**	1548.8**	1566.8**		2020.0**	2147.1**	2216.1**		2342.2**		2791.4**		2820.4**	2853.4**	2869.4**			2975.4**
Wolverine	Gulo gulo	Carnivora	Mustelidae	Guloninae	PMF6 (Welker et al. 2016)			PMF6 (Welker et al. 2016)	1105.6	1219.7*	1235.6	1214.6*	2088.1*	2104.1*	1281.6*	1453.7	1490.7*	1512.7*	1553.8*	1569.8*		1548.8*	1566.8	1609.8*	2020.0*	2147.1	2216.1*	2232.1*	2342.2*	2775.4*	2791.4*		2820.4	2853.4	2869.4*	2983.5	2999.5
European badger	Meles meles	Carnivora	Mustelidae	Melinae	PMF56 (Welker et al. 2016)	XM_045985138.1	XM_046020796.1	PMF56 (Welker et al. 2016)	1105.6	1219.7	1235.6	1214.6*	2088.1*	2104.1*	1281.6*	1453.7	1490.7*	1512.7*	1553.8*	1569.8*	1560.8*	1548.8*	1566.8	1639.8*	2020.0*	2147.1	2216.1*	2232.1*	2342.2*	2775.4*	2791.4*		2820.4	2853.4	2869.4	2957.5	2973.5	2975.4*
American mink	Neogale vison	Carnivora	Mustelidae	Mustelinae		XP_044104653.1	XP_044101981.1		1105.6*	1219.7*	1235.6*	1214.6*	2088.1*	2104.1*	1281.6*	1453.7*	1490.7*	1512.7*	1553.8*	1569.8*	1560.8*	1548.8*	1566.8*	1609.8*	2020.0*	2147.1*	2216.1*	2232.1*	2342.2*	2775.4*	2791.4*		2820.4*	2853.4*	2869.4*	2983.5*	2999.5*	2975.4*
Domestic ferret	Mustela putorius furo	Carnivora	Mustelidae	Mustelinae		XM_004764821.3	XM_004767862.3		1105.6*	1219.7*	1235.6*	1214.6*	2088.1*	2104.1*	1281.6*	1453.7*	1490.7*	1512.7*	1553.8*	1569.8*	1560.8*	1548.8*	1566.8*	1609.8*	2020.0*	2147.1*	2216.1*	2232.1*	2342.2*	2775.4*	2791.4*		2820.4*	2853.4*	2869.4*	2983.5*	2999.5*	2975.4*
Pale weasel/mountain weasel	Mustela altaica	Carnivora	Mustelidae	Mustelinae	PMF90 (this study)				1105.6**		1235.6**	1214.6**			1281.6**	1453.7**			1553.8**	1569.8**	1560.8**	1548.8**	1566.8**		2020.0**	2147.1**			2342.2**		2791.4**		2820.4**	2853.4**	2869.4**			2975.4**
Steppe polecat	Mustela eversmanii	Carnivora	Mustelidae	Mustelinae	PMF91 (this study)				1105.6**		1235.6**					1453.7**					1560.8**	1548.8**	1566.8**		2020.0**	2147.1**			2342.2**		2791.4**		2820.4**	2853.4**	2869.4**			2975.4**
European mink	Mustela lutreola	Carnivora	Mustelidae	Mustelinae	Welker et al. 2016				1105.6**	1219.6**	1235.6**					1453.7**							1566.8**	1609.8**		2147.1**							2820.4**	2853.4**	2869.4**	2983.5**
Stoat	Mustela erminea	Carnivora	Mustelidae	Mustelinae		XM_032320704.1	XP_032161267.1		1105.6*	1219.7*	1235.6*	1214.6*	2088.1*	2104.1*	1281.6*	1453.7*	1490.7*	1512.7*	1553.8*	1569.8*	1560.8*	1548.8*	1566.8*	1609.8*	2020.0*	2147.1*	2216.1*	2232.1*	2342.2*	2775.4*	2791.4*		2820.4*	2853.4*	2869.4*	2983.5*	2999.5*	2975.4*
Spotted hyaena	Crocuta crocuta	Carnivora	Hyaenidae		PMF60 (Welker et al. 2016) + PMF88 (this study)	KAF0875192.1	KAF0880087	PMF60 (Welker et al. 2016)	1105.6	1207.6	1223.6				1281.6*	1453.7	1520.7*	1462.7*	1523.8*	1539.8*	1560.8	1588.8	1566.8	1639.8*	2020	2147.1	2246.1	2262.1	2284.1*	2791.4*	2807.4		2808.3	2853.4	2869.4	2983.5	2999.5	2975.4*
Striped hyena	Hyaena hyaena	Carnivora	Hyaenidae			XM_039227823.1	XM_039236240.1		1105.6*	1207.6*	1223.6*	1214.6*	2088.1*	2104.1*	1281.6*	1453.7*	1490.7*	1462.7*	1523.8*	1539.8*	1560.8*	1602.9*	1566.8*	1639.8*	2020.0*	2147.1*	2216.1*	2232.1*	2312.2*	2791.4*	2807.4*		2808.3*	2853.4*	2869.4*	2983.5*	2999.5*	2975.4*
Cat	Felis catus	Carnivora	Felidae	Felinae	Buckley et al. 2009	XM_003996699.5	XM_003982764.6		1105.6*	1207.6	1223.6	1214.6*	2088.1*	2104.1*	1281.6*	1453.7	1490.7*	1462.7*	1553.8*	1569.8*	1560.8*	1588.8*	1566.8	1609.8*	2020.0*	2163.1	2216.1*	2232.1*	2342.2*	2775.4*	2791.4*		2820.4	2853.4	2869.4	2983.5	2999.5	2975.4*
Lynx	Lynx lynx	Carnivora	Felidae	Felinae	PMF2 (Welker et al. 2016)			PMF2 (Welker et al. 2016)	1105.6	1207.6	1223.6*	1214.6*	2088.1*	2104.1*	1281.6*	1453.7	1490.7*	1462.7*	1553.8*	1569.8*		1588.8*	1566.8	1609.8*	2020.0*	2163.1	2216.1*	2232.1*	2342.2*	2775.4*	2791.4*		2820.4	2853.4	2869.4*	2983.5	2999.5	2975.4*
Bobcat	Lynx rufus	Carnivora	Felidae	Felinae	PMF30 (Welker et al. 2016)				1105.6**	1207.6**						1453.7**										2163.1**							2820.4**
Canadian lynx	Lynx canadensis	Carnivora	Felidae	Felinae		XM_030296425.1	XM_030307966.1		1105.6*	1207.6*	1223.6*	1214.6*	2088.1*	2104.1*	1281.6*	1453.7*	1490.7*	1462.7*	1553.8*	1569.8*	1560.8*	1588.8*	1566.8*	1609.8*	2020.0*	2163.1*	2216.1*	2232.1*	2342.2*	2775.4*	2791.4*		2820.4*	2853.4*	2869.4*	2983.5*	2999.5*	2975.4*
Leopard cat	Prionailurus bengalensis	Carnivora	Felidae	Felinae	PMF87 (this study)	XP_043441522.1	XP_043444810.1		1105.6	1207.6	1223.6*	1214.6	2088.1*	2104.1*	1281.6	1453.7	1490.7*	1462.7*	1553.8	1569.8	1560.8	1588.8	1566.8	1609.8*	2020	2147.1	2216.1	2232.1*	2342.2	2775.4*	2791.4		2820.4	2853.4	2869.4	2983.5	2999.5	2975.4
Fishing cat	Prionailurus viverrinus	Carnivora	Felidae	Felinae		XM_047845928.1	XM_047850789.1		1105.6*	1207.6*	1223.6*	1214.6*	2088.1*	2104.1*	1281.6*	1453.7*	1490.7*	1462.7*	1553.8*	1569.8*	1560.8*	1588.8*	1566.8*	1609.8*	2020.0*	2147.1*	2216.1*	2232.1*	2342.2*	2775.4*	2791.4*		2820.4*	2853.4*	2869.4*	2983.5*	2999.5*	2975.4*
Pallas' cat	Otocolobus manul	Carnivora	Felidae	Felinae	PMF84 (this study)			PMF84 (this study)	1105.6	1207.6	1223.6*	1214.6	2088.1	2104.1	1281.6	1453.7	1490.7*		1553.8	1569.8	1560.8	1588.8	1566.8	1609.8*	2020.0*	2163.1	2216.1*	2232.1*	2342.2	2775.4	2791.4		2820.4	2853.4	2869.4	2983.5	2999.5	2975.4**
Jaguarundi	Puma yagouaroundi	Carnivora	Felidae	Felinae		XP_040353135.1	XP_040328585.1			1207.6*	1223.6*	1214.6*	2088.1*	2104.1*	1281.6*	1453.7*	1490.7*	1462.7*	1553.8*	1569.8*	1560.8*	1588.8*	1566.8*	1609.8*		2163.1*	2216.1*	2232.1*	2342.2*	2775.4*	2791.4*		2820.4*			2983.5*	2999.5*	2975.4*
Geoffroy's cat	Leopardus geoffroyi	Carnivora	Felidae	Felinae		XP_045344402.1	XP_045350756.1		1105.6*	1207.6*	1223.6*	1214.6*	2088.1*	2104.1*	1281.6*	1453.7*	1490.7*	1462.7*	1523.8*	1539.8*	1560.8*	1588.8*	1566.8*	1609.8*	2020.0*	2147.1*	2216.1*	2232.1*	2342.2*	2775.4*	2791.4*		2820.4*	2853.4*	2869.4*	2983.5*	2999.5*	2975.4*
Cheetah	Acinonyx jubatus	Carnivora	Felidae	Felinae		XM_027034050.2	XP_014922022.1		1105.6*	1207.6*	1223.6*	1214.6*	2088.1*	2104.1*	1281.6*	1453.7*	1490.7*	1462.7*	1553.8*	1569.8*	1560.8*	1588.8*	1566.8*	1609.8*	2020.0*	2163.1*	2216.1*	2232.1*	2342.2*	2775.4*	2791.4*		2820.4*	2853.4*	2869.4*	2983.5*	2999.5*	2975.4*
American cheetah	Miracinonyx trumani	Carnivora	Felidae	Felinae	PMF39				1105.6**							1453.7**										2163.1**							2820.4**	2853.4**
Tiger	Panthera tigris	Carnivora	Felidae	Pantherinae		XM_042966748.1	XM_007076695.3		1105.6*	1207.6*	1223.6*	1214.6*	2088.1*	2104.1*	1281.6*	1453.7*	1490.7*	1462.7*	1523.8*	1539.8*	1560.8*	1588.8*	1566.8*	1609.8*	2020.0*	2147.1*	2216.1	2232.1*	2342.2*	2775.4*	2791.4*		2820.4*	2853.4*	2869.4*	2983.5*	2999.5*	2975.4*
Lion	Panthera leo	Carnivora	Felidae	Pantherinae	PMF55 (Welker et al. 2016)	XM_042915924.1	XM_042917978.1	PMF55 (Welker et al. 2016)	1105.6	1207.6*	1223.6	1214.6*	2088.1*	2104.1*	1281.6*	1453.7	1490.7*	1462.7*	1523.8*	1539.8*	1560.8*	1588.8*	1566.8	1609.8*	2020.0*	2147.1	2216.1	2232.1*	2342.2*	2775.4*	2791.4*		2820.4	2853.4	2869.4*	2983.5*	2999.5	2975.4*
Cave lion	Panthera leo spelaea	Carnivora	Felidae	Pantherinae	PMF41			PMF41	1105.6	1207.6*	1223.6*	1214.6*	2088.1*	2104.1*	1281.6*	1453.7	1490.7*	1462.7*	1523.8*	1539.8*		1588.8*	1566.8	1609.8*		2147.1	2216.1*	2232.1*	2342.2*	2775.4*	2791.4*		2820.4	2853.4	2869.4*	2983.5*	2999.5
Leopard	Panthera pardus	Carnivora	Felidae	Pantherinae		XP_053748975.1	XP_019298881.1		1105.6*	1207.6*	1223.6*	1214.6*	2088.1*	2104.1*	1281.6*	1453.7*	1490.7*	1462.7*	1523.8*	1539.8*	1560.8*	1588.8*	1566.8*	1609.8*	2020.0*	2147.1*	2216.1*	2232.1*	2342.2*	2775.4*	2791.4*		2820.4*	2853.4*	2869.4*	2983.5*	2999.5*	2975.4*
Snow leopard	Panthera uncia	Carnivora	Felidae	Pantherinae	PMF85 (this study)	XM_049635853.1	XM_049641474.1		1105.6	1207.6	1223.6*	1214.6	2088.1	2104.1	1281.6	1453.7	1490.7*	1462.7*	1523.8	1539.8	1560.8	1588.8	1566.8	1609.8	2020	2147.1	2216.1	2232.1*	2342.2	2775.4*	2791.4*		2820.4	2853.4	2869.4	2983.5	2999.5	2975.4
Homotherium (Schoningen)	Homotherium sp.	Carnivora	Felidae	Machairodontinae	Unknown			Unknown	1105.6	1207.6*	1223.6*				1281.6*	1427.7							1566.8	1639.8*		2161.1*							2820.4	2853.4	2869.4	2983.5	2999.5
American Black bear	Ursus americanus	Carnivora	Ursidae		PMF9	XM_045773051.1	XM_045793235.1	PMF9	1105.6	1217.7	1233.7	1214.6*	2088.1*	2104.1*	1281.6*	1453.7	1490.7*	1512.7*	1553.8*	1569.8*	1560.8*	1560.8*	1566.8	1609.8	2020.0*	2163.1	2216.1*	2232.1*	2342.2*	2775.4*	2791.4*		2792.3	2853.4	2869.4*	2957.5	2973.5*	2975.4*
Asian black bear	Ursus thibetanus	Carnivora	Ursidae		PMF93 (this study)	ENSUTTG00000022967	ENSUTTG00000016788		1105.6	1217.7*	1233.7	1214.6*	2088.1*	2104.1*	1281.6*	1453.7	1490.7*	1512.7*	1553.8*	1569.8*	1560.8	1560.8	1566.8	1609.8*	2020	2163.1	2216.1	2232.1*	2342.2	2775.4*	2791.4*		2792.3	2853.4	2869.4*	2957.5	2973.5*	2975.4
Polar bear	Ursus maritimus	Carnivora	Ursidae		PMF10 (Welker et al. 2016)	XM_040640811.1	XP_008684476.1	PMF10 (Welker et al. 2016)	1105.6	1217.7	1233.7	1214.6*	2088.1*	2104.1*	1281.6*	1453.7	1490.7*	1512.7*	1553.8*	1569.8*	1560.8*	1560.8*	1566.8	1609.8*	2020.0*	2163.1	2216.1*	2232.1*	2342.2*	2775.4*	2791.4*		2792.3	2853.4	2869.4*	2957.5	2973.5*	2975.4*
Brown bear	Ursus arctos	Carnivora	Ursidae		PMF8	XM_026513128.3	XP_026361636.1	PMF8	1105.6	1217.7	1233.7	1214.6*	2088.1*	2104.1*	1281.6*	1453.7	1490.7*	1512.7*	1553.8*	1569.8*	1560.8*	1560.8*	1566.8	1609.8	2020.0*	2163.1	2216.1*	2232.1*	2342.2*	2775.4*	2791.4*		2792.3	2853.4	2869.4*	2957.5	2973.5*	2975.4*
Giant panda	Ailuropoda melanoleuca	Carnivora	Ursidae		PMF92 (this study)	XP_034496495.1	XP_002918275.1		1105.6	1205.6*	1221.6	1214.6*	2088.1*	2104.1*	1281.6	1453.7	1490.7*	1512.7*	1553.8*	1569.8*	1560.8	1560.8	1566.8	1609.8*	2020	2147.1	2216.1	2232.1*	2372.2	2775.4*	2791.4*		2820.4	2853.4	2869.4*	2957.5	2973.5*	2975.4
Short‐faced bear	Arctodus simus	Carnivora	Ursidae		Kubiak et al. 2022											1477.9**										2163.1**								2853.4**
Meerkat	Suricata suricatta	Carnivora	Herpestidae			XP_029784577.1	XP_029785028.1		1105.6*	1191.6*	1207.6*	1214.6*	2088.1*	2104.1*	1281.6*	1427.7*	1490.7*	1462.7*	1537.8*	1553.8*	1560.8*	1588.8*	1566.8*	1609.8*	2020.0*	2163.1*	2216.1*	2232.1*	2342.2*	2775.4*	2791.4*		2820.4*	2853.4*	2869.4*	2957.5*	2973.5*	2975.4*
Atlantic walrus	Odobenus rosmarus rosmarus	Carnivora	Odobenidae		Buckley et al. 2014; Kirby et al. 2013				1105.6**		1221.6**					1453.7**							1566.8**	1652.8**		2121.1	2246.1	2262.1*						2853.4	2869.4*	3003.5	3019.5*
Pacific walrus	Odobenus rosmarus divergens	Carnivora	Odobenidae		Buckley et al. 2014; Kirby et al. 2013	XP_004395207.1	XM_004394078.2		1105.6	1205.6*	1221.6	1214.6*	2088.1*	2104.1*	1281.6*	1453.7	1520.7*	1512.7*	1553.8*	1569.8*	1560.8*	1548.8*	1566.8	1639.8*	2020.0*	2121.1	2246.1*	2262.1*	2342.2*	2775.4*	2791.4*		2808.3*	2853.4	2869.4*	3003.5	3019.5*	2975.4*
Northern fur seal	Callorhinus ursinus	Carnivora	Otariidae		Buckley et al. 2014	XP_025715155.1	XP_025728689.1		1105.6	1205.6*	1221.6	1214.6*	2088.1*	2104.1*	1281.6*	1453.7	1490.7*	1512.7*	1553.8*	1569.8*	1560.8*	1548.8*	1566.8	1639.8*	2020.0*	2121.1	2216.1	2232.1*	2342.2*	2775.4*	2791.4*		2808.3*	2853.4	2869.4*	2957.5	2973.5*	2975.4*
South American fur seal	Arctocephalus australis	Carnivora	Otariidae		Hofman et al. 2018					1205.6**	1221.6**					1453.7**							1566.8**			2121.1**	2216.1**							2853.4**		2957.5**
Antarctic fur seal	Arctocephalus gazella	Carnivora	Otariidae		Hofman et al. 2018					1205.6**	1221.6**					1453.7**							1566.8**			2121.1**	2216.1**							2853.4**		2957.5**
Guadalupe fur seal	Arctocephalus townsendi	Carnivora	Otariidae		Hofman et al. 2018					1205.6**	1221.6**					1453.7**							1566.8**			2121.1**	2246.1**							2853.4**		2957.5**
South American sea lion	Otaria flavescens	Carnivora	Otariidae		Hofman et al. 2018					1205.6**	1221.6**					1453.7**							1566.8**			2121.1**	2216.1**							2853.4**		2957.5**
California sea lion	Zalophus californianus	Carnivora	Otariidae		Hofman et al. 2018	XP_027423360.2	XP_027428797.1		1105.6*	1205.6	1221.6	1214.6*	2088.1*	2104.1*	1281.6*	1453.7	1490.7*	1512.7*	1553.8*	1569.8*	1560.8*	1548.8*	1566.8	1639.8*	2020.0*	2121.1	2216.1	2232.1*	2342.2*	2775.4*	2791.4*		2808.3*	2853.4	2869.4*	2957.5	2973.5*	2975.4*
Northern elephant Seal	Mirounga angustirostris	Carnivora	Phocidae		Hofman et al. 2018	XM_045889116.1	XM_045864684.1		1105.6*	1205.6	1221.6	1214.6*	2104.1*	2120.1*	1281.6*	1453.7	1490.7*	1542.7*	1553.8*	1569.8*	1560.8*	1538.8*	1566.8	1639.8*	2020.0*	2171.1	2216.1	2232.1*	2314.2*	2775.4*	2791.4*		2792.3*	2853.4	2869.4*	2957.5	2973.5*	2991.3*
Southern elephant seal	Mirounga leonina	Carnivora	Phocidae		Hofman et al. 2018	XM_035026877.1	XM_035020590.1		1105.6*	1205.6	1221.6	1214.6*	2104.1*	2120.1*	1281.6*	1453.7	1490.7*	1542.7*	1553.8*	1569.8*	1560.8*	1538.8*	1566.8	1639.8*	2020.0*	2171.1	2216.1	2232.1*	2314.2*	2775.4*	2791.4*		2792.3*	2853.4	2869.4*	2957.5	2973.5*	2991.3*
Stellar sea lion	Eumetopias jubatus	Carnivora	Otariidae		Kirby et al. 2013	XP_027949502.1	XP_027974643.1		1105.6	1205.6*	1221.6	1214.6*	2088.1*	2104.1*	1281.6*	1453.7	1490.7*	1512.7*	1553.8*	1569.8*	1560.8*	1548.8*	1566.8	1639.8*	2020.0*	2121.1	2216.1	2232.1*	2342.2*	2775.4*	2791.4*		2808.3*	2853.4	2869.4*	2957.5	2973.5*	2975.4*
Bearded seal	Erignathus barbatus	Carnivora	Phocidae		Buckley et al. 2014				1105.6**		1221.6**					1453.7**							1566.8**	1652.8**		2171.1	2216.1	2232.1*						2853.4	2869.4*	2957.5**
Hooded seal	Cystophora cristata	Carnivora	Phocidae		Buckley et al. 2014				1105.6**		1221.6**					1453.7**							1566.8**	1652.8**		2171.1	2216.1	2232.1*						2853.4	2869.4*	2957.5**
Ribbon seal	Histriophoca fasciata	Carnivora	Phocidae		Kirby et al. 2013				1105.6**		1221.6**					1453.7**							1566.8**			2171.1								2869.4**		2957.5**
Spotted seal	Phoca largha	Carnivora	Phocidae		Kirby et al. 2013				1105.6**		1221.6**					1453.7**							1566.8**			2171.1								2869.4**		2957.5**
Ringed seal	Pusa hispida	Carnivora	Phocidae		Buckley et al. 2014			Unknown	1105.6**		1221.6**					1453.7**							1566.8**	1652.8**		2171.1		2231.1**						2853.4	2869.4	2957.5**
Grey seal	Halichoerus grypus	Carnivora	Phocidae		Buckley et al. 2014	XM_036094674.1	XM_036123357.1		1105.6	1205.6*	1221.6	1214.6*	2104.1*	2120.1*	1297.6*	1453.7	1490.7*	1540.7*	1553.8*	1569.8*	1560.8*	1548.8*	1566.8**	1639.8*	2020.0*	2171.1	2216.1	2232.1*	2346.2*	2775.4*	2791.4*		2792.3*	2869.4	2885.4*	2957.5	2973.5*	2991.3*
Common/harbour seal	Phoca vitulina	Carnivora	Phocidae		Buckley et al. 2014	XP_032284949.1	XP_032258023.1		1105.6	1205.6*	1221.6	1214.6*	2104.1*	2120.1*	1297.6*	1453.7	1490.7*	1540.7*	1553.8*	1569.8*	1560.8*	1548.8*	1566.8	1639.8*	2020.0*	2171.1	2216.1	2232.1*	2346.2*	2775.4*	2791.4*		2792.3*	2869.4	2885.4*	2957.5	2973.5*	2991.3*
Harp seal	Pagophilus groenlandicus	Carnivora	Phocidae		Buckley et al. 2014				1105.6**		1221.6**					1453.7**							1566.8**	1652.8**		2171.1	2216.1	2232.1*						2869.4	2885.4	2957.5**
Monk seal	Neomonachus schauinslandi	Carnivora	Phocidae			XP_021560003.1	XP_021545228.1		1105.6*	1245.6*	1261.6*	1214.6*	2130.1*	2146.1*	1281.6*	1453.7*	1490.7*	1512.7*	1537.8*	1553.8*	1560.8*	1548.8*	1566.8*	1639.8*	2020.0*	2171.1*	2216.1*	2232.1*	2314.2*	2775.4*	2791.4*	2337.1*	2792.3*	2853.4*	2869.4*	2957.5*	2973.5*
Weddell seal	Leptonychotes weddellii	Carnivora	Phocidae			XP_006740794.1	XP_006730730.1		1105.6*	1205.6*	1221.6*	1214.6*	2104.1*	2120.1*	1281.6*	1457.7*	1490.7*	1542.7*			1560.8*	1548.8*	1566.8*	1639.8*	2020.0*	2171.1*	2216.1*	2232.1*	2314.2*	2775.4*	2791.4*	2337.1*	2792.3*	2853.4*	2869.4*	2957.5*	2973.5*	3019.4*
Star-nosed mole	Condylura cristata	Eulipotyphla	Talpidae			XM_004684338.2	XM_004676693.2		1105.6*	1223.6*	1239.6*	1182.6*	2056.1*	2072.1*	1297.6*	1453.7*	1506.7*	1476.7*	1523.8*	1539.8*	1532.8*	1636.8*	1566.8*	1684.8*	2006.0*	2209.1*	2232.1*	2248.0*	2331.1*	2784.4*	2800.4*	2363.2*	2818.4*	2869.4*	2885.4*	3013.5*	3029.5*	2991.3*
Spanish mole	Talpa occidentalis	Eulipotyphla	Talpidae			XM_037492009.2	XM_037508037.2		1105.6*	1205.6*	1221.6*	1182.6*	2056.1*	2072.1*	1297.6*	1453.7*	1506.7*	1492.7*	1523.8*	1539.8*	1518.8*	1608.8*	1566.8*	1684.8*	2006.0*	2209.1*	2232.1*	2248.0*	2331.1*	2768.4*	2784.4*	2363.2*	2818.4*	2869.4*	2885.4*	2969.5*	2985.5*	2991.3*
Common shrew	Sorex araneus	Eulipotyphla	Soricidae			XM_004608670.1	XM_004602187.2		1105.6*	1210.6*	1226.6*	1293.7*	2044.1*	2060.1*	1297.6*	1453.7*	1490.7*	1478.7*	1523.8*	1539.8*	1532.8*	1580.8*	1550.8*	1680.8*	1976.0*	2161.1*	2216.1*	2232.1*	2300.1*	2784.4*	2800.4*	2395.2*	2850.4*	2869.4*	2885.4*	3010.5*	3026.5*	2975.4*
Etruscan shrew	Suncus etruscus	Eulipotyphla	Soricidae			XM_049782014.1	XM_049785197.1		1105.6*	1210.7*	1226.6*	1228.6*	2102.1*	2118.1*	1297.6*	1453.7*	1490.7*	1478.7*	1571.7*	1587.7*	1532.8*	1608.8*	1565.8*	1650.8*	1976.0*	2175.1*	2216.1*	2232.1*	2290.1*	2784.4*	2800.4*	2367.1*	2822.3*	2869.4*	2885.4*	3043.5*	3059.5*	2993.4*
European hedgehog	Erinaceus europaeus	Eulipotyphla	Erinaceidae			XM_007525609.2	XM_007522499.1		1105.6*			1170.6*	2044.1*	2060.1*	1297.6*	1453.7*	1462.7*	1478.7*	1571.7*	1587.7*	1532.8*	1608.8*	1565.8*	1624.8*	1976.0*	2207.1*	2188.0*	2204.0*	2222.1*	2775.4*	2791.4*	2395.2*	2850.4*	2869.4*	2885.4*	2941.5*	2957.5*	2960.3*
Hispaniolan solenodon	Solenodon paradoxus	Eulipotyphla	Solenodontidae		Buckley et al. 2020			Buckley et al. 2020	1105.6	1219.7*	1235.6*	1214.6*	2088.1*	2104.1*	1297.6*	1453.7	1520.7*	1504.7*			1490.7*	1636.8	1566.8*	1654.8*		2177.1*	2246.1*	2262.1*		2784.4*	2800.4*			2869.4	2885.4	2941.5*	2957.5*	2975.4*
Cuban solenodon	Solenodon cubanus	Eulipotyphla	Solenodontidae		Buckley et al. 2020			Buckley et al. 2020	1105.6	1219.7*	1235.6	1214.6*	2088.1*	2104.1*	1297.6*	1453.7	1520.7*	1504.7*	1541.7*	1557.7*	1490.7*	1664.9	1539.8*	1658.8*	1976.0*	2177.1*	2246.1*	2262.1*	2300.1*	2784.4*	2800.4*		2850.4*	2869.4	2885.4*	2941.5*	2957.5*	2975.4*
Greater Cuban nesophontes	Nesophontes major	Soricomorpha	Nesophontidae		Harvey et al. 2019; Buckley et al. 2020			Harvey et al. 2019; Buckley et al. 2020	1105.6	1221.6	1237.6*	1214.6*	2088.1*	2104.1*	1297.6*	1454.7	1490.7*	1478.7*	1557.7*	1573.7*	1532.8*	1610.8	1539.8*	1639.8	1976.0*	2161.1	2216.1*	2232.1*	2288.1*	2800.4*	2816.4*	2337.1*	2792.3*	2869.4	2885.4	2983.5*	2899.4*	2918.3*
Cayman nesophontes	Nesophontes hemicingulus	Eulipotyphla	Nesophontidae		Buckley et al. 2020			Buckley et al. 2020	1105.6	1221.6*	1237.6*	1214.6*	2088.1*	2104.1*	1297.6*	1454.7	1490.7*	1478.7*			1532.8*	1610.8	1539.8*	1639.8*	1976	2161.1	2216.1*	2232.1*	2288.1*			2337.1*	2792.3*	2869.4	2885.4*	2983.5*	2899.4*
Western Cuban nesophontes	Nesophontes micrus	Eulipotyphla	Nesophontidae		Buckley et al. 2020			Buckley et al. 2020	1105.6	1221.6*	1237.6*	1214.6*	2088.1*	2104.1*	1297.6*	1454.7	1520.7*	1478.7*	1557.7*	1573.7*	1532.8*	1610.8*	1566.8*	1669.8	1976.0*	2161.1	2246.1*	2262.1*	2288.1*			2337.1*	2792.3*	2869.4*	2885.4	2983.5*	2899.4*	2918.3*
Haitian nesophontes	Nesophontes zamicrus	Eulipotyphla	Nesophontidae		Buckley et al. 2020			Buckley et al. 2020	1105.6	1221.6*	1237.6*	1214.6*	2088.1*	2104.1*	1297.6*	1454.7	1490.7*	1478.7*	1557.7*	1573.7*	1532.8*	1582.8	1539.8*	1639.8*	1976.0*	2161.1	2216.1*	2232.1*	2288.1*	2800.4*	2816.4*	2337.1*	2792.3*	2869.4*	2885.4*	2983.5*	2899.4*
Atalaye nesophontes	Nesophontes hypomicrus	Eulipotyphla	Nesophontidae		Buckley et al. 2020			Buckley et al. 2020	1105.6	1221.6*	1237.6*	1214.6*	2088.1*	2104.1*	1297.6*	1454.7	1490.7*	1478.7*	1557.7*	1573.7*	1532.8*	1582.8	1539.8*	1639.8*	1976.0*	2161.1*	2216.1*	2232.1	2288.1*			2337.1*	2792.3*	2869.4*	2885.4*	2983.5*	2899.4*	2918.3*
St. Michel nesophontes	Nesophontes paramicrus	Eulipotyphla	Nesophontidae		Buckley et al. 2020			Buckley et al. 2020	1105.6	1221.6*	1237.6*	1214.6*	2088.1*	2104.1*	1297.6*	1454.7	1490.7*	1478.7*	1557.7*	1573.7*	1532.8*	1582.8	1539.8*	1639.8*	1976.0*	2161.1	2216.1*	2232.1*	2288.1*			2337.1*	2792.3*	2869.4*	2885.4*	2983.5*	2899.4*	2918.3*
Puerto Rican nesophontes	Nesophontes edithae	Eulipotyphla	Nesophontidae		Buckley et al. 2020			Buckley et al. 2020	1105.6	1221.6*	1237.6*	1214.6*	2088.1*	2104.1*	1283.6*	1454.7	1490.7*	1478.7*			1532.8*	1582.8	1539.8*	1655.8*	1976	2161.1	2216.1*	2232.1*				2337.1*	2792.3*	2855.4	2871.4*			2918.3*
									*Predicted from genetic sequence data and not confirmed with MALDI data.	**Obtained from MALDI data, but without sequence information.	The m/z values without any asterisks indicate that the m/z was confirmed by both MALDI-ToF MS data and peptide amino acid sequence data (from a proteomic source, a genomic source, or both).

## Sheet: Peptide marker sequences
Common name	Latin name	Order	Family	Subfamily	MALDI-ToF-MS	Genetic COL1A1	Genetic COL1A2	LC-MS/MS	COL1α1 508-519 (P1)	COL1α2 978-990 (A)	COL1α2 375-386	COL1α2 375-396	COL1ɑ1 604-618	COL1α2 484-498 (B)	COL1α1 741-756	COL1α2 741-756	COL1α1 -8/7-26	COL1α1 889-906	COL1α2 889-906	COL1α2 502-519 (C)	COL1α2 292-309 (P2/Cet2)	COL1α1 271-291	COL1α2 793-816 (D)	COL1α1 733-756	COL1α2 859-884	COL1α2 934-963	COL1α2 454-479	COL1α2 454-483 (E)	COL1α1 586-618 (F)	COL1α2 757-789 (G)	COL1α2 10-42	COL1A1 991-1018
African elephant	Loxodonta africana	Proboscidea	Elephantidae		Buckley et al. 2011	XM_010594342.2	XM_010587258.2	Buckley et al. 2011	GVQGPPGPAGPR	PGHAGAVGPAGVR	EGPAGLPGIDGR	EGPAGLPGIDGRPGPIGPAGAR	GEAGPSGPAGPTGAR	GIPGEFGLPGPAGPR	PGEVGPPGPPGPAGEK	TGETGASGPPGFAGEK	SAGGISVPGPMGPSGPR	GETGPAGPAGPAGPAGVR	GEPGPAGSVGPVGAVGPR	GPPGQSGAAGPTGPIGSR	GSSGEAGSAGPAGPPGLR	GEPGPVGIQGPPGPAGEEGKR	GLPGVAGAVGEPGPLGIAGPPGAR	GETGPAGRPGEVGPPGPPGPAGEK	GYPGNAGPVGTAGAPGPQGPLGPAGK	GHNGLQGLPGLAGQHGDQGSPGSVGPAGPR	GEQGPAGPPGFQGLPGPSGTAGEAGK	GEQGPAGPPGFQGLPGPSGTAGEAGKPGER	GLTGPIGPPGPAGAPGDKGEAGPSGPAGPTGAR	GSSGEPGTAGPPGTPGPQGILGPPGILGLPGSR	GPPGATGPPGSPGFQGPPGEPGEPGQTGPAGSR
Asian elephant	Elephas maximus	Proboscidea	Elephantidae		Buckley et al. 2011; PMF59			Buckley et al. 2011	GVQGPPGPAGPR	PGHAGAVGPAGVR	EGPAGLPGIDGR	EGPAGLPGIDGRPGPIGPAGAR	GEAGPSGPAGPTGAR	GIPGEFGLPGPAGPR	PGEVGPPGPPGPAGEK	TGETGASGPPGFAGEK		GETGPAGPAGPAGPAGVR	GEPGPAGSVGPVGAVGPR	GPPGQSGAAGPTGPIGSR		GEPGPVGIQGPPGPAGEEGKR	GLPGVAGAVGEPGPLGIAGPPGAR	GETGPAGRPGEVGPPGPPGPAGEK	GYPGNAGPVGTAGAPGPQGPLGPAGK	GHNGLQGLPGLAGQHGDQGSPGSVGPAGPR	GEQGPAGPPGFQGLPGPSGTAGEAGK	GEQGPAGPPGFQGLPGPSGTAGEAGKPGER	GLTGPIGPPGPAGAPGDKGEAGPSGPAGPTGAR	GSSGEPGTAGPPGTPGPQGILGPPGILGLPGSR	GPPGATGPPGSPGFQGPPGEPGEPGQTGPAGSR
Straight-tusked elephant	Palaeoloxodon antiquus	Proboscidea	Elephantidae		Buckley et al. 2011			Buckley et al. 2011	GVQGPPGPAGPR	PGHAGAVGPAGVR	EGPAGLPGIDGR	EGPAGLPGIDGRPGPIGPAGAR	GEAGPSGPAGPTGAR	GIPGEFGLPGPAGPR	PGEVGPPGPPGPAGEK	TGETGASGPPGFAGEK		GETGPAGPAGPAGPAGVR	GEPGPAGSVGPVGAVGPR	GPPGQSGAAGPTGPIGSR	GSSGEAGSAGPAGPPGLR	GEPGPVGIQGPPGPAGEEGKR	GLPGVAGAVGEPGPLGIAGPPGAR	GETGPAGRPGEVGPPGPPGPAGEK	GYPGNAGPVGTAGAPGPQGPLGPAGK				GLTGPIGPPGPAGAPGDKGEAGPSGPAGPTGAR	GSSGEPGTAGPPGTPGPQGILGPPGILGLPGSR	GPPGATGPPGSPGFQGPPGEPGEPGQTGPAGSR
Steppe mammoth	Mammuthus trogontherii	Proboscidea	Elephantidae		Buckley et al. 2011			Buckley et al. 2011	GVQGPPGPAGPR		EGPAGLPGIDGR	EGPAGLPGIDGRPGPIGPAGAR	GEAGPSGPAGPTGAR	GIPGEFGLPGPAGPR	PGEVGPPGPPGPAGEK	TGETGASGPPGFAGEK		GETGPAGPAGPAGPAGVR	GEPGPAGSVGPVGAVGPR	GPPGQSGAAGPTGPIGSR		GEPGPVGIQGPPGPAGEEGKR	GLPGVAGAVGEPGPLGIAGPPGAR	GETGPAGRPGEVGPPGPPGPAGEK	GYPGNAGPVGTAGAPGPQGPLGPAGK	GHNGLQGLPGLAGQHGDQGSPGSVGPAGPR	GEQGPAGPPGFQGLPGPSGTAGEAGK	GEQGPAGPPGFQGLPGPSGTAGEAGKPGER	GLTGPIGPPGPAGAPGDKGEAGPSGPAGPTGAR	GSSGEPGTAGPPGTPGPQGILGPPGILGLPGSR	GPPGATGPPGSPGFQGPPGEPGEPGQTGPAGSR
Woolly mammoth	Mammuthus primigenius	Proboscidea	Elephantidae		Buckley et al. 2011			Buckley et al. 2011	GVQGPPGPAGPR	PGHAGAVGPAGVR	EGPAGLPGIDGR	EGPAGLPGIDGRPGPIGPAGAR	GEAGPSGPAGPTGAR	GIPGEFGLPGPAGPR	PGEVGPPGPPGPAGEK	TGETGASGPPGFAGEK	SAGGISVPGPMGPSGPR	GETGPAGPAGPAGPAGVR	GEPGPAGSVGPVGAVGPR	GPPGQSGAAGPTGPIGSR	GSSGEAGSAGPAGPPGLR	GEPGPVGIQGPPGPAGEEGKR	GLPGVAGAVGEPGPLGIAGPPGAR	GETGPAGRPGEVGPPGPPGPAGEK	GYPGNAGPVGTAGAPGPQGPLGPAGK	GHNGLQGLPGLAGQHGDQGSPGSVGPAGPR	GEQGPAGPPGFQGLPGPSGTAGEAGK	GEQGPAGPPGFQGLPGPSGTAGEAGKPGER	GLTGPIGPPGPAGAPGDKGEAGPSGPAGPTGAR	GSSGEPGTAGPPGTPGPQGILGPPGILGLPGSR	GPPGATGPPGSPGFQGPPGEPGEPGQTGPAGSR
American mastodon	Mammut americanum	Proboscidea	Mammutidae		Buckley et al. 2011	P0C2W8.4	P85154.3	Buckley et al. 2011	GVQGPPGPAGPR	PGHAGAVGPAGVR	EGPAGLPGIDGR	EGPAGLPGIDGRPGPIGPAGAR	GEAGPSGPAGPTGAR	GIPGEFGLPGPAGPR	PGEVGPPGPPGPAGEK	TGETGASGPPGFAGEK	SAGGISVPGPMGPSGPR	GETGPAGPAGPAGPAGVR	GEPGPAGSVGPVGAVGPR	GPPGQSGAAGPTGPIGSR	GPNGEAGSAGPAGPPGLR	GEPGPIGIQGPPGPAGEEGKR	GLPGVAGAVGEPGPLGIAGPPGAR	GETGPAGRPGEVGPPGPPGPAGEK	GYPGNAGPVGTAGAPGPQGPLGPAGK	GHNGLQGLPGLAGQHGDQGSPGSVGPAGPR	GEQGPAGPPGFQGLPGPSGTAGEAGK	GEQGPAGPPGFQGLPGPSGTAGEAGKPGER	GLTGPIGPPGPAGAPGDKGEAGPSGPAGPTGAR	GSSGEPGTAGPPGSPGPQGILGPPGILGLPGSR	GPPGATGPPGSPGFQGPPGEPGEPGQTGPAGSR
Florida manatee	Trichechus manatus latirostris	Sirenia	Trichechidae	Trichechinae		XM_004377940.2	XM_004386146.1		GVQGPPGPAGPR	PGHSGPVGPAGVR	EGPAGLPGIDGR	EGPAGLPGIDGRLGPAGPTGAR	GESGPSGPAGPTGGR	GLHGDFGLPGPAGSR	PGEVGPPGPPGVTGEK	TGETGASGPLGFTGEK	SPGGISVPGPMGPSGPR	GETGPAGPAGPVGPAGVR	GEPGPAGSVGPVGAVGPR	GPPGPSGATGPAGPTGSR	GPNGEAGSTGPAGPPGLR	GEPGPTGIQGPPGPAGEEGKR	GLPGVAGAVGEPGPLGIAGPAGAR	GETGPAGRPGEVGPPGPPGVTGEK	GYPGNAGPVGTAGAPGPHGSVGPAGK	GHNGLQGLPGLAGQHGDQGSPGTVGPAGPR	GEQGPAGPPGFQGLPGPAGTAGEAGK	GEQGPAGPPGFQGLPGPAGTAGEAGKPGER	GLTGPIGPPGPAGAPGDKGESGPSGPAGPTGGR	GPPGEPGAAGPPGTPGPQGLLGPPGILGLPGTR	GPPGATGPPGPPGFHGPAGEPGEPGQTGPAGSR
Aardvark	Orycteropus afer afer	Tubulidentata	Orycteropodidae			XP_007940107.1	XP_007937996.1		GVQGPPGPAGPR	SGHPGAVGPAGVR	EGPVGLPGIDGR	EGPVGLPGIDGRPGPVGPAGAR	GESGPNGPAGPTGAR	GLHGDFGLPGPAGPR	PGEIGPPGPPGPSGEK	TGETGASGPPGFTGEK	SAGISVPGPMGPSGPR	GETGPAGPAGPIGPVGAR	GEPGPAGSVGPVGPVGPR	GLPGQSGAAGPTGPIGSR	GPNGEPGSAGPVGPPGLR	GEPGPAGIQGPPGPAGEEGKR	GLPGVAGAVGEPGPLGIAGPSGAR	GETGPAGRPGEIGPPGPPGPSGEK	GYPGNAGPVGTAGAPGPQGSVGPAGK	GHNGLQGLPGLAGQHGDQGSPGTVGPAGPR	GEQGPAGPPGFQGLPGPSGTAGEVGK	GEQGPAGPPGFQGLPGPSGTAGEVGKPGER	GLTGPIGPPGPAGAPGDKGESGPNGPAGPTGAR	GPSGEPGTAGPPGSPGPQGLLGAPGILGLPGSR	GPPGAVGPPGPPGFQGPAGEPGEPGQTGPAGSR
Lesser hedgehog tenrec	Echinops telfairi	Afrosoricida	Tenrecidae			XP_004707116.1	XP_004702721.1		GVQGPPGPAGPR	SGHPGAVGPAGVR	EGLGGLPGIDGR	EGLGGLPGIDGRPGPTGPAGAR	GESGPSGPAGPTGAR	GLHGEFGLPGPAGPR	PGEVGPPGPPGPSGEK	TGETGASGPTGFTGEK	SGGGGLSVPGPMGPSGPR	GETGPAGPAGPIGPVGAR	GEPGPAGSVGPVGAVGPR	GPPGQSGAAGPTGSIGSR	GPNGEPGSAGPAGPPGLR	GEPGPTGVQGPPGPAGEEGKR	GLPGVAGSLGEPGPLGISGPPGAR	GETGPAGRPGEVGPPGPPGPSGEK	GYPGNAGPVGNAGAPGPHGSVGPAGK	GHNGLQGLPGLAGQHGDQGSPGTVGPAGPR	GEQGPAGPPGFQGLPGPAGPTGEVGK	GEQGPAGPPGFQGLPGPAGPTGEVGKPGER	GLTGPIGPPGPAGSPGDKGESGPSGPAGPTGAR	GPSGEPGTAGPPGTPGPQGILGPPGILGLPGSR	GPPGANGPPGPPGFNGPAGEPGEPGQTGPAGSR
Cape golden mole	Chrysochloris asiatica	Afrosoricida	Chrysochloridae			XM_006832467.1	XM_006834286.1		GVQGPPGPAGPR	TGHPGAVGPAGVR	EGLGGLPGIDGR	EGLGGLPGIDGRPGPTGPAGAR	GESGPSGPAGPTGAR	GLHGEFGLPGPAGPR	PGEVGPPGPPGPSGEK	TGETGASGPPGFTGEK	SGG-GISVPGPMGPSGPR	GETGPSGPAGPVGPAGAR	GEPGPAGSVGPVGAVGPR	GPPGQSGAAGPTGPIGSR	GSNGEAGSAGPAGPPGLR	GEPGPTGVQGPPGPAGEEGKR	GLPGVAGSLGEPGPLGIAGPPGAR	GETGPAGRPGEVGPPGPPGPSGEK	GYPGNAGPVGALGAPGPHGSVGPSGK	GHNGLQGLPGNAGQHGDQGSPGTVGPAGPR	GEQGPAGPPGFQGLPGPAGTTGEVGK	GEQGPAGPPGFQGLPGPAGTTGEVGKPGER	GLTGPIGPPGPAGAPGDKGESGPSGPAGPTGAR	GPSGEPGTAGPPGNPGPQGILGAPGILGLPGSR	GPPGAVGPPGPPGFSGAVGEPGEPGQTGPAGSR
Cape elephant shrew	Elephantulus edwardii	Macroscelidea	Macroscelididae			XP_006889362.1	XP_006891537.1		GVQGPPGPAGPR	NGHPGPVGPAGVR	EGPMGLPGIDGR	EGPMGLPGIDGRPGPTGPAGAR	GETGPSGPAGPTGAR	GLHGEFGLPGPAGPR	PGEVGPPGPPGPAGEK	TGETGASGPPGFAGEK	SS--GVSVPGPMGPSGPR	GETGPAGPAGPIGPVGAR	GEPGPAGSVGPAGAVGPR	GLPGQSGAAGPAGSIGSR	GATGEPGSAGPVGPAGLR	GEPGPAGVQGPPGPAGEEGKR	GLPGVAGAVGEPGPLGIAGPPGAR	GETGPAGRPGEVGPPGPPGPAGEK	GYPGNAGPVGTAGAPGPQGSVGPSGK	GHNGLQGLPGLAGHHGDQGSPGTVGPAGPR	GEQGPAGPPGFQGLPGPSGAAGEVGK	GEQGPAGPPGFQGLPGPSGAAGEVGKPGER	GLTGPIGPPGPAGASGDKGETGPSGPAGPTGAR	GPSGEPGSAGPPGTPGPQGLLGPPGILGLPGSR	GPPGAAGPPGPPGFHGPAGEPGEPGQTGPAGSR
Rock hyrax	Procavia capensis	Hyracoidea	Procaviidae			ENSPCAG00000011915	ENSPCAG00000002641		GVQGPPGPAGPR	SGHPGPVGPAGVR	EGPAGLPGIDGR	EGPAGLPGIDGRPGPIGPAGAR			PGEVGPPGPPGPAGEK	TGETGASGPPGFAGEK	SAG-GISVPGPMGPSGPR		GEPGPVGSVGPVGPVGPR	GPPGQSGAAGPTGPIGSR	GPNGEGGATGPPGPPGLR		GLPGVAGAVGEPGPLGLAGPAGAR	GETGPAGRPGEVGPPGPPGPAGEK	GYPGNIGPVGAAGAPGPQGAVGPAGK	GHNGLQGLPGLAGQHGDQGAPGSVGPAGPR	GEQGPAGPPGFQGLPGPAGPAGEAGK	GEQGPAGPPGFQGLPGPAGPAGEAGKPGER		GPPGEPGTAGPPGSPGPQGLLGAPGILGLPGSR	GPPGASGPPGPPGFQGPAGEPGEPGQTGPAGSR
European rabbit	Oryctolagus cuniculus	Lagomorpha	Leporidae		Buckley et al. 2009	XM_051825560.1	NM_001195668.1		GVQGPPGPAGPR	SGHPGTVGPAGLR	EGPVGLPGIDGR	EGPVGLPGIDGRPGPIGPAGAR	GETGPSGPAGPTGAR	GLPGEFGLPGPAGPR	PGEVGPPGPPGPAGEK	TGETGASGPPGFPGEK	SAGVSVPGPMGPSGPR	GETGPAGPAGPIGPAGAR	GEPGPAGSIGPVGAAGPR	GAPGESGAAGPPGPIGSR	GSPGEPGSAGPAGPPGLR	GEPGPTGVQGPPGPAGEEGKR	GLPGVAGALGEPGPLGIAGPPGAR	GETGPAGRPGEVGPPGPPGPAGEK	GYPGNAGPVGAAGAPGPQGSVGPTGK	GHNGLQGLPGLAGQHGDQGAPGAVGPAGPR	GEQGPAGPPGFQGLPGPSGTAGEVGK	GEQGPAGPPGFQGLPGPSGTAGEVGKPGER	GLTGPIGPPGPAGAPGDKGETGPSGPAGPTGAR	GPSGEAGTAGPPGTPGPQGLLGAPGILGLPGSR	GPPGAAGAPGPQGFQGPAGEPGEPGQTGPAGAR
European Hare	Lepus europaeus	Lagomorpha	Leporidae		PMF54 (Welker et al. 2016)
Arctic hare	Lepus arcticus (Lepus arctos)	Lagomorpha	Leporidae		PMF23 (Welker et al. 2016)
Mountain hare	Lepus timidus	Lagomorpha	Leporidae		PMF77	Marques et al. 2020	Marques et al. 2020		GVQGPPGPAGPR	SGHPGTVGPAGLR	EGPVGLPGIDGR	EGPVGLPGIDGRPGPIGPAGAR	GETGPSGPAGPTGAR	GLPGEFGLPGPAGPR	PGEVGPPGPPGPAGEK	TGETGASGPPGFPGEK			GEPGPAGSIGPVGAAGPR	GAPGERGAAGPPGPIGSR	GSPGEPGSAGPAGPPGLR	GEPGPTGVQGPPGPAGEEGKR	GLPGVAGALGEPGPLGIAGPPGAR	GETGPAGRPGEVGPPGPPGPAGEK	GYPGNAGPVGAAGAPGPQGSVGPTGK	GHNGLQGLPGLAGQHGDQGAPGAVGPAGPR	GEQGPAGPPGFQGLPGPSGTAGEAGK	GEQGPAGPPGFQGLPGPSGTAGEAGKPGER	GLTGPIGPPGPAGAPGDKGETGPSGPAGPTGAR	GPSGEAGTAGPPGTPGPQGLLGAPGILGLPGSR	GPPGAAGAPGPQGFQGPAGEPGEPGQTGPAGAR
Woolly hare	Lepus oiostolus	Lagomorpha	Leporidae		PMF116 (this study)			PMF116 (this study)	GVQGPPGPAGPR	SGHPGTVGPAGLR	EGPVGLPGIDGR	EGPVGLPGIDGRPGPIGPAGAR	GETGPSGPAGPTGAR	GLPGEFGLPGPAGPR	PGEVGPPGPPGPAGEK	TGETGASGPPGFPGEK	SAGVSVPGPMGPSGPR	GETGPAGPAGPIGPAGAR	GEPGPAGSIGPVGAAGPR	GAPGESGAAGPPGPIGSR	GSPGEPGSAGPAGPPGLR	GEPGPTGVQGPPGPAGEEGKR	GLPGVAGALGEPGPLGIAGPPGAR	GETGPAGRPGEVGPPGPPGPAGEK	GYPGNAGPVGAAGAPGPQGSVGPTGK	GHNGLQGLPGLAGQHGDQGAPGAVGPAGPR	GEQGPAGPPGFQGLPGPSGTAGEAGK	GEQGPAGPPGFQGLPGPSGTAGEAGKPGER	GLTGPIGPPGPAGAPGDKGETGPSGPAGPTGAR	GPSGEAGTAGPPGTPGPQGLLGAPGILGLPGSR	GPPGAAGAPGPQGFQGPAGEPGEPGQTGPAGAR
American pika	Ochotona princeps	Lagomorpha	Ochotonidae			XP_004591119.1	XP_004582363.1		GVQGPPGPAGPR	SGHPGTVGPAGVR	EGPVGLPGIDGR	EGPVGLPGIDGRPGPIGPAGAR	GETGPSGPAGPTGAR	GIPGEFGLPGPAGAR	PGEVGPPGPPGPAGEK	TGEPGAAGPPGFAGEK	SAGVSVPGPMGPSGPR	GETGPAGPAGPIGPAGAR	GEPGPAGSVGPVGAVGPR	GPPGESGAAGPPGPIGSR	GSTGEPGSAGPPGPPGLR	GEPGPAGVQGPPGPAGEEGKR	GLPGVAGALGEPGPLGVAGPPGAR	GETGPAGRPGEVGPPGPPGPAGEK	GYPGNAGPAGAAGAPGPQGSVGPTGK	GHNGLQGLPGLAGQHGDQGAPGAVGPAGPR	GEQGPAGPPGFQGLPGPSGPAGEVGK	GEQGPAGPPGFQGLPGPSGPAGEVGKPGER	GLTGPIGPPGPAGAPGDKGETGPSGPAGPTGAR	GPSGEAGTAGPPGTPGPQGILGPPGILGLPGTR	GPPGAAGAPGPQGFQGPAGEPGEPGQTGPAGAR
Plateau pika	Ochotona curzoniae	Lagomorpha	Ochotonidae			XM_041000353.1	XM_040964736.1		GVQGPPGPAGPR	SGHPGTVGPAGVR	EGPVGLPGIDGR	EGPVGLPGIDGRPGPIGPAGAR	GETGPSGPAGPTGAR	GLPGEFGLPGPAGAR	PGEVGPPGPPGPAGEK	TGEPGAAGPPGFAGEK	SAGVSVPGPMGPSGPR	GETGPAGPAGPIGPAGAR	GEPGPAGSVGPVGAAGPR	GPPGESGAAGPPGPIGSR	GSTGEPGSAGPPGPPGLR	GEPGPAGVQGPPGPAGEEGKR	GLPGVAGALGEPGPLGLAGPPGAR	GETGPAGRPGEVGPPGPPGPAGEK	GYPGNAGPAGAAGAPGPQGSVGPTGK	GHNGLQGLPGLAGQHGDQGAPGAVGPAGPR	GEQGPAGPPGFQGLPGPSGPAGEVGK	GEQGPAGPPGFQGLPGPSGPAGEVGKPGER	GLTGPIGPPGPAGAPGDKGETGPSGPAGPTGAR	GPSGEPGTAGPPGTPGPQGLLGPPGILGLPGTR	GPPGAAGAPGPQGFQGPAGEPGEPGQTGPAGAR
Himalayan pika	Ochotona himalayana	Lagomorpha	Ochotonidae		PMF118 (this study)
Gansu pika	Ochotona cansus	Lagomorpha	Ochotonidae		PMF119 (this study)			PMF119 (this study)	GVQGPPGPAGPR	SGHPGTVGPAGVR	EGPVGLPGIDGR	EGPVGLPGIDGRPGPIGPAGAR	GETGPSGPAGPTGAR	GLPGEFGLPGPAGAR	PGEVGPPGPPGPAGEK	TGEPGAAGPPGFAGEK	SAGVSVPGPMGPSGPR	GETGPAGPAGPIGPAGAR	GEPGPAGSVGPVGAVGPR	GPPGESGAAGPPGPIGSR	GSTGEPGSAGPPGPPGLR	GEPGPAGVQGPPGPAGEEGKR	GLPGVAGALGEPGPLGLAGPPGAR	GETGPAGRPGEVGPPGPPGPAGEK	GYPGNAGPAGAAGAPGPQGSVGPTGK	GHNGLQGLPGLAGQHGDQGAPGAVGPAGPR	GEQGPAGPPGFQGLPGPSGPAGEVGK	GEQGPAGPPGFQGLPGPSGPAGEVGKPGER	GLTGPIGPPGPAGAPGDKGETGPSGPAGPTGAR	GPSGEPGTAGPPGTPGPQGLLGPPGILGLPGTR	GPPGAAGAPGPQGFQGPAGEPGEPGQTGPAGAR
Alpine marmot	Marmota marmota	Rodentia	Sciuridae	Xerinae	PMF57	XP_015350975.1	XP_015343716.1		GVQGPPGPAGPR	SGHPGSVGPAGVR	EGPVGLPGIDGR	EGPVGLPGIDGRPGPIGPAGAR	GETGPSGPAGPTGAR	GIPGEFGLPGPAGPR	PGEVGPPGPPGPAGEK	TGETGASGPPGFTGEK	SAGVSVPGPMGPSGPR	GETGPAGPAGPIGPAGAR	GEPGPAGSVGPVGAVGPR	GPPGESGAVGPAGPIGSR	GPNGEPGSAGPAGPPGLR	GEPGPTGVQGPPGPAGEEGKR	GLPGIAGALGEPGPLGIAGPPGAR	GETGPAGRPGEVGPPGPPGPAGEK	GYPGNIGPAGAAGAPGPHGTVGPAGK	GHNGLQGLPGLAGQHGDQGSPGPVGPAGPR	GEQGPAGPPGFQGLPGPSGTTGEVGK	GEQGPAGPPGFQGLPGPSGTTGEVGKPGER	GLTGPIGPPGPAGAPGDKGETGPSGPAGPTGAR	GPSGEPGTAGPPGTPGPQGLLGAPGILGLPGSR	GPPGAAGAPGPQGFQGPAGEPGEPGQTGPAGAR
Himalayan marmot	Marmota himalayana	Rodentia	Sciuridae	Xerinae	PMF129 (this study)			PMF129 (this study)	GVQGPPGPAGPR	SGHPGSVGPAGVR	EGPVGLPGIDGR	EGPVGLPGIDGRPGPIGPAGAR	GETGPSGPAGPTGAR	GIPGEFGLPGPAGPR	PGEVGPPGPPGPAGEK	TGETGASGPPGFTGEK	SAGVSVPGPMGPSGPR	GETGPAGPAGPIGPAGAR	GEPGPAGSVGPVGAVGPR	GPPGESGAVGPAGPIGSR	GPNGEPGSAGPAGPPGLR	GEPGPTGVQGPPGPAGEEGKR	GLPGIAGALGEPGPLGIAGPPGAR	GETGPAGRPGEVGPPGPPGPAGEK	GYPGNIGPAGAAGAPGPHGTVGPAGK	GHNGLQGLPGLAGQHGDQGSPGPVGPAGPR	GEQGPAGPPGFQGLPGPSGTTGEVGK	GEQGPAGPPGFQGLPGPSGTTGEVGKPGER	GLTGPIGPPGPAGAPGDKGETGPSGPAGPTGAR	GPSGEPGTAGPPGTPGPQGLLGAPGILGLPGSR	GPPGAAGAPGPQGFQGPAGEPGEPGQTGPAGAR
Yellow-bellied marmot	Marmota flaviventris	Rodentia	Sciuridae	Xerinae		XP_027780505.1	XP_027811241.1		GVQGPPGPAGPR	SGHPGSVGPAGVR	EGPVGLPGIDGR	EGPVGLPGIDGRPGPIGPAGAR	GETGPSGPAGPTGAR	GIPGEFGLPGPAGPR	PGEVGPPGPPGPAGEK	TGETGASGPPGFTGEK	SAGVSVPGPMGPSGPR	GETGPAGPAGPIGPAGAR	GEPGPAGSVGPVGAVGPR	GPPGESGAVGPAGPIGSR	GPNGEPGSAGPAGPPGLR	GEPGPTGVQGPPGPAGEEGKR	GLPGIAGALGEPGPLGIAGPPGAR	GETGPAGRPGEVGPPGPPGPAGEK	GYPGNIGPAGAAGAPGPHGTVGPAGK	GHNGLQGLPGLAGQHGDQGSPGPVGPAGPR	GEQGPAGPPGFQGLPGPSGTTGEVGK	GEQGPAGPPGFQGLPGPSGTTGEVGKPGER	GLTGPIGPPGPAGAPGDKGETGPSGPAGPTGAR	GPSGEPGTAGPPGTPGPQGLLGAPGILGLPGSR	GPPGAAGAPGPQGFQGPAGEPGEPGQTGPAGAR
Groundhog	Marmota monax	Rodentia	Sciuridae	Xerinae		XM_046420432.1	XM_046426378.1		GVQGPPGPAGPR	SGHPGSVGPAGVR	EGPVGLPGIDGR	EGPVGLPGIDGRPGPIGPAGAR	GETGPSGPAGPTGAR	GIPGEFGLPGPAGPR	PGEVGPPGPPGPAGEK	TGETGASGPPGFTGEK	SAGVSVPGPMGPSGPR	GETGPAGPAGPIGPAGAR	GEPGPAGSVGPVGAVGPR	GPPGESGAVGPAGPIGSR	GPNGEPGSAGPAGPPGLR	GEPGPTGVQGPPGPAGEEGKR	GLPGIAGALGEPGPLGIAGPPGAR	GETGPAGRPGEVGPPGPPGPAGEK	GYPGNIGPAGAAGAPGPHGTVGPAGK	GHNGLQGLPGLAGQHGDQGSPGPVGPAGPR	GEQGPAGPPGFQGLPGPSGTTGEVGK	GEQGPAGPPGFQGLPGPSGTTGEVGKPGER	GLTGPIGPPGPAGAPGDKGETGPSGPAGPTGAR	GPSGEPGTAGPPGTPGPQGLLGAPGILGLPGSR	GPPGAAGAPGPQGFQGPAGEPGEPGQTGPAGAR
Arctic ground squirrel	Urocitellus parryii	Rodentia	Sciuridae	Xerinae		XP_026242671.1	XP_026247293.1		GVQGPPGPAGPR	SGHPGSVGPAGVR	EGPVGLPGIDGR	EGPVGLPGIDGRPGPIGPAGAR	GETGPSGPAGPTGAR	GIPGEFGLPGPAGPR	PGEVGPPGPPGPAGEK	TGETGASGPPGFTGEK	SAGVSVPGPMGPSGPR	GETGPAGPAGPIGPAGAR	GEPGPAGSVGPVGAVGPR	GPPGESGAVGPAGPIGSR	GPNGEPGSAGPAGPPGLR	GEPGPTGVQGPPGPAGEEGKR	GLPGIAGALGEPGPLGIAGPPGAR	GETGPAGRPGEVGPPGPPGPAGEK	GYPGNIGPAGAAGAPGPHGTVGPAGK	GHNGLQGLPGLAGQHGDQGSPGPVGPAGPR	GEQGPAGPPGFQGLPGPSGTTGEVGK	GEQGPAGPPGFQGLPGPSGTTGEVGKPGER	GLTGPIGPPGPAGAPGDKGETGPSGPAGPTGAR	GPAGEPGTAGPPGTPGPQGLLGAPGILGLPGSR	GPPGAAGAPGPQGFQGPAGEPGEPGQTGPAGAR
Thirteen-lined ground squirrel	Ictidomys tridecemlineatus	Rodentia	Sciuridae	Xerinae		XP_040126450.1	XP_005331878.1		GVQGPPGPAGPR	SGHPGSVGPAGVR	EGPVGLPGIDGR	EGPVGLPGIDGRPGPIGPAGAR	GETGPSGPAGPTGAR	GIPGEFGLPGPAGPR	VGEVGPPGPPGPAGEK	TGETGASGPPGFAGEK	SAGVSVPGPMGPSGPR	GETGPAGPAGPIGPAGAR	GEPGPAGSVGPVGAVGPR	GPPGESGAVGPAGPIGSR	GPNGEPGSAGPAGPPGLR	GEPGPTGVQGPPGPAGEEGKR	GLPGIAGALGEPGPLGIAGPPGAR	GETGPAGRVGEVGPPGPPGPAGEK	GYPGNIGPAGAAGAPGPHGTVGPAGK	GHNGLQGLPGLAGQHGDQGSPGPVGPAGPR	GEQGPAGPPGFQGLPGPSGTAGEVGK	GEQGPAGPPGFQGLPGPSGTAGEVGKPGER	GLTGPIGPPGPAGAPGDKGETGPSGPAGPTGAR	GPAGEPGTAGPPGTPGPQGLLGAPGILGLPGSR	GPPGAAGAPGPQGFQGPAGEPGEPGQTGPAGAR
Mouse	Mus musculus	Rodentia	Muridae	Murinae	Buckley et al. 2009	NM_007742.4	NM_007743.3		GVQGPPGPAGPR	SGQPGPVGPAGVR	EGPVGLPGIDGR	EGPVGLPGIDGRPGPIGPAGPR	GEAGPSGPPGPTGAR	GLPGEFGLPGPAGPR	PGEVGPPGPPGPAGEK	TGETGASGPPGFVGEK	SAGVSVPGPMGPSGPR	GETGPAGPAGPIGPAGAR	GEPGPAGSVGPVGAVGPR	GTPGESGAAGPSGPIGSR	GSPGEAGSAGPAGPPGLR	GEPGATGVQGPPGPAGEEGKR	GLPGIAGALGEPGPLGISGPPGAR	GETGPAGRPGEVGPPGPPGPAGEK	GYPGSIGPTGAAGAPGPHGSVGPAGK	GYSGLQGLPGLAGLHGDQGAPGPVGPAGPR	GEQGPAGPPGFQGLPGPSGTTGEVGK	GEQGPAGPPGFQGLPGPSGTTGEVGKPGER	GLTGPIGPPGPAGAPGDKGEAGPSGPPGPTGAR	GPSGEPGTAGAPGTAGPQGLLGAPGILGLPGSR	GPPGAVGAPGPQGFQGPAGEPGEPGQTGPAGPR
Brown rat	Rattus norvegicus	Rodentia	Muridae	Murinae	Buckley et al 2009; Buckley et al 2016; Welker et al 2016; Harvey et al 2019	NM_053304.1	NM_053356.2	Buckley et al 2009; Buckley et al 2016; Welker et al 2016; Harvey et al 2019	GVQGPPGPAGPR	SGHPGPVGPAGVR	EGPVGLPGIDGR	EGPVGLPGIDGRPGPIGPAGPR	GETGPSGPAGPTGAR	GLPGEFGLPGPAGPR	PGEVGPPGPPGPAGEK	TGEIGASGPPGFAGEK	SAGVSVPGPMGPSGPR	GETGPAGPAGPIGPAGAR	GEPGPAGSVGPVGAVGPR	GPPGESGAAGPSGPIGSR	GSPGEPGSAGPAGPPGLR	GEPGPAGVQGPPGPAGEEGKR	GLPGIAGALGEPGPLGIAGPPGAR	GETGPAGRPGEVGPPGPPGPAGEK	GYPGNIGPTGAAGAPGPHGSVGPAGK	GHNGLQGLPGLAGLHGDQGAPGPVGPAGPR	GEQGPAGPPGFQGLPGPSGTAGEVGK	GEQGPAGPPGFQGLPGPSGTAGEVGKPGER	GLTGPIGPPGPAGAPGDKGETGPSGPAGPTGAR	GPSGEPGTTGPPGTAGPQGLLGAPGILGLPGSR	GPPGAVGAPGPQGFQGPAGEPGEPGQTGPAGSR
Rat (Rattus rattus)	Rattus rattus	Rodentia	Muridae	Murinae	Buckley et al. 2009	XM_032912698.1	XM_032906976.1		GVQGPPGPAGPR	SGHPGPVGPAGVR	EGPVGLPGIDGR	EGPVGLPGIDGRPGPIGPAGPR	GETGPSGPAGPTGAR	GLPGEFGLPGPAGPR	PGEVGPPGPPGPAGEK	TGEIGASGPPGFAGEK	SAGVSVPGPMGPSGPR	GETGPAGPAGPIGPAGAR	GEPGPAGSVGPVGAVGPR	GPPGESGAAGPSGPIGSR	GSPGEPGSAGPAGPPGLR	GEPGPAGVQGPPGPAGEEGKR	GLPGIAGALGEPGPLGIAGPPGAR	GETGPAGRPGEVGPPGPPGPAGEK	GYPGNIGPTGAAGAPGPHGSVGPAGK	GHNGLQGLPGLAGLHGDQGAPGPVGPAGPR	GEQGPAGPPGFQGLPGPSGTAGEVGK	GEQGPAGPPGFQGLPGPSGTAGEVGKPGER	GLTGPIGPPGPAGAPGDKGETGPSGPAGPTGAR	GPSGEPGTAGPPGTAGPQGLLGAPGILGLPGSR	GPPGAVGAPGPQGFQGPAGEPGEPGQTGPAGSR
Striped field mouse	Apodemus agrarius	Rodentia	Muridae	Murinae	Buckley et al. 2016
Eurasian harvest mouse	Micromys minutus	Rodentia	Muridae	Murinae	Buckley et al. 2016
Eurasian beaver	Castor fiber	Rodentia	Castoridae	Castorinae	PMF14 (Welker et al. 2016)			PMF14 (Welker et al. 2016)	GVQGPPGPAGPR	SGHPGSVGPAGVR			GETGPSGPAGPTGAR	GIPGEFGIPGPAGAR						GPPGESGAAGPSGPIGNR	GSNGEVGSAGPAGPPGLR		GLPGVAGALGEPGPLGIAGPPGAR					GEQGPAGPPGFQGLPGPAGTAGEAGKPGER	GLTGPIGPPGPAGAPGDKGETGPSGPAGPTGAR	GPSGEPGTAGPPGTPGPQGLLGAPGILGLPGSR
North American beaver	Castor canadensis	Rodentia	Castoridae	Castorinae		XM_020171384.1	XM_020163454.1		GVQGPPGPAGPR	SGHPGSVGPAGVR	EGPVGLPGIDGR	EGPVGLPGIDGRPGPIGPAGTR	GETGPSGPAGPTGAR	GIPGEFGIPGPAGAR	PGEVGPPGPPGPAGEK	TGETGASGPPGFTGEK	SGGVSVPGPMGPSGPR	GETGPAGPAGPIGPAGSR	GEPGPAGSVGPVGAVGPR	GPPGESGAAGPSGPIGNR	GSTGEPGSAGPAGPPGLR	GEPGPVGVQGPPGPAGEEGKR	GLPGVAGALGEPGPLGIAGPPGAR	GETGPAGRPGEVGPPGPPGPAGEK	GYPGNIGPAGAAGAPGPHGPVGPAGK	GHNGFQGLPGLAGLHGDQGSPGPVGPAGPR	GEQGPAGPPGFQGLPGPSGTAGEAGK	GEQGPAGPPGFQGLPGPSGTAGEAGKPGER	GLTGPIGPPGPAGAPGDKGETGPSGPAGPTGAR	GPSGEPGTAGPPGTPGPQGLLGAPGILGLPGSR	GPPGAAGAPGPQGFQGPAGEPGEPGQTGPAGAR
Hystrix cf. subcristata	Hystrix cf. subcristata	Rodentia	Hystricidae		PMF130 (this study)			PMF130 (this study)	GVQGPPGPAGPR		EGPVGLPGIDGR	EGPVGLPGIDGRPGPIGPAGAR	GETGPSGPAGPTGAR	GLPGEFGLPGPAGPR	PGEVGPPGPPGPAGEK	TGDTGAGGPPGFAGEK	SVGAAVPGPMGPSGPR	GETGPAGPAGPIGPAGAR	GEPGPAGSVGPVGAVGPR	GPPGESGAVGPSGPIGSR	GPNGEAGSAGPPGPPGLR	GEPGPVGVQGPPGPAGEEGKR	GLPGIAGSSGEPGPLGLAGPPGAR	GETGPAGRPGEVGPPGPPGPAGEK		GHNGLQGLPGLAGQHGDQGSPGSVGPAGPR	GEQGPAGPPGFQGLPGPSGPTGEVGK	GEQGPAGPPGFQGLPGPSGPTGEVGKPGER	GLTGPIGPPGPAGAPGDKGETGPSGPAGPTGAR	GPSGEPGTAGPPGTPGPQGLLGAPGILGLPGSR	GPPGAVGAPGPQGFQGPAGEPGEPGQTGPAGAR
Desmarest's hutia	Capromys pilorides	Rodentia	Echimyidae		Harvey et al. 2019			Harvey et al. 2019
Jamaican hutia	Geocapromys brownii	Rodentia	Echimyidae		Harvey et al. 2019			Harvey et al. 2019
Central American agouti	Dasyprocta punctata	Rodentia	Dasyproctidae		Harvey et al. 2019			Harvey et al. 2019
Middle East blind mole-rat	Nannospalax galili	Rodentia	Spalacidae	Spalacinae		XM_008838337.3	XM_008822559.3		GVQGPPGPAGPR	SGHPGAVGPAGVR	EGPVGLPGIDGR	EGPVGLPGIDGRPGPTGPAGAR	GETGPSGPAGPTGAR	GLPGEFGLPGPAGPR	PGEVGPPGPPGPAGEK	TGETGASGPPGFTGEK	SAGVSVPGPMGPSGPR	GETGPAGPAGPIGPAGAR	GEPGPAGSIGPVGAVGPR	GPPGESGAAGPSGPIGSR	GSTGEPGSAGPAGPPGLR	GEPGPAGVQGPPGPAGEEGKR	GLPGIAGALGEPGPLGIAGPPGAR	GETGPAGRPGEVGPPGPPGPAGEK	GYPGNIGPTGAAGAPGPHGSVGPAGK	GHNGLQGLPGLAGQHGDQGSPGPVGPAGPR	GEQGPAGPPGFQGLPGPSGTAGEVGK	GEQGPAGPPGFQGLPGPSGTAGEVGKPGER	GPTGPIGPPGPAGAPGDKGETGPSGPAGPTGAR	GPSGEPGTTGPPGTPGPQGFLGAPGILGLPGAR	GPPGAVGAPGPQGFQGPAGEPGEPGQTGPAGAR
Myospalax cansus	Myospalax cansus	Rodentia	Spalacidae	Myospalacinae	PMF131 (this study)			PMF131 (this study)	GVQGPPGPAGPR	SGHPGAVGPAGVR	EGPVGLPGIDGR	EGPVGLPGIDGRPGPIGPAGAR	GETGPSGPAGPTGAR	GLPGEFGLPGPAGPR	PGEVGPPGPPGPAGEK	TGETGASGPPGFTGEK	SAGVSVPGPMGPSGPR	GETGPAGPAGPIGPAGAR	GEPGPAGSVGPAGAVGPR	GPPGESGAAGPSGPIGSR	GSTGEPGSAGPAGPPGLR	GEPGPAGVQGPPGPAGEEGKR	GLPGIAGALGEPGPLGIAGPPGAR	GETGPAGRPGEVGPPGPPGPAGEK	GYPGNIGPAGAAGAPGPHGSVGPAGK	GHNGLQGLPGLAGQHGDQGSPGPVGPAGPR	GEQGPAGPPGFQGLPGPSGTAGEVGK	GEQGPAGPPGFQGLPGPSGTAGEVGKPGER	GPTGPIGPPGPAGAPGDKGETGPSGPAGPTGAR	GPSGEPGTAGPPGTAGPQGFLGPPGILGLPGSR	GPPGATGAPGPQGFQGPAGEPGEPGQTGPAGAR
Short-beaked echidna	Tachyglossus aculeatus	Monotremata	Tachyglossidae		Peters et al. 2021	XM_038753730.1	XM_038761261.1	Peters et al. 2021	GVQGPAGPQGPR	SGQPGAIGPAGVR	EGPVGLPGSEGR	EGPVGLPGSEGRPGPTGPAGAR	GESGPSGPAGPTGAR	GLPGEFGLPGPAGPR	PGEVGPAGPPGPTGEK	TGEQGAVGPPGFLGEK		GETGPSGPAGPAGPAGAR	GEPGPVGSVGSLGPAGPR	GPPGESGAAGPTGPLGNR	GPNGEPGSTGPTGPAGLR	GEPGPVGVQGPPGPSGEEGKR	GLPGVSGGLGEPGPLGLSGPSGAR	GETGPAGRPGEVGPAGPPGPTGEK	GYPGNPGSVGNAGAPGAHGTVGPAGK	GHNGLQGLPGIAGQHGEQGAAGSTGPTGPR	GEQGPAGPPGFQGLPGPSGPSGEVGK	GEQGPAGPPGFQGLPGPSGPSGEVGKPGER	GLTGPIGPPGPAGSTGDKGESGPSGPAGPTGAR	GPSGEPGTAGPPGTPGPQGLLGSPGILGLPGSR	GPPGASGPPGAQGFQGPAGEPGEDGQTGPAGAR
Platypus	Ornithorhynchus anatinus	Monotremata	Ornithorhynchidae			XM_029074911.2	XM_029070540.2		GVQGPAGPQGPR	SGQPGAIGPAGVR	EGPVGLPGSEGR	EGPVGLPGSEGRPGPTGPAGAR	GESGPSGPAGPTGAR	GLPGEFGLPGPAGPR	PGEVGPAGPPGPTGEK	TGELGAVGPPGFTGEK		GETGPSGPAGPAGPAGAR	GEPGPVGPVGSLGPAGPR	GPPGESGAAGPTGPLGNR	GPNGEPGSTGPTGPPGLR	GEPGPVGVQGPPGPSGEEGKR	GLPGVSGGLGEPGPLGLSGPSGAR	GETGPAGRPGEVGPAGPPGPTGEK	GYPGNPGSVGNAGAPGAHGTVGPAGK	GHNGLQGLPGIAGQHGEQGAAGSTGPSGPR	GEQGPAGPPGFQGLPGPSGPAGEVGK	GEQGPAGPPGFQGLPGPSGPAGEVGKPGER	GLTGPIGPPGPAGNPGDKGESGPSGPAGPTGAR	GPSGEPGTAGPPGTPGPQGLLGSPGILGLPGSR	GPPGASGAPGAQGFQGPPGEPGEPGQSGPAGSR
Brush-tailed phascogale	Phascogale tapoatafa	Dasyuromorphia	Dasyuridae		Peters et al. 2021			Peters et al. 2021	GVQGPPGPQGPR				GESGPSGPVGPTGAR	GLPGEFGLPGPAGPR					GEPGPVGSVGPVGPFGAR	GPPGESGAVGPTGSIGSR	GPNGEPGSTGPMGPPGLR		GLPGVSGSVGEPGPLGISGPPGAR				GEQGPAGPPGFQGLPGPSGPAGEGGK		GLTGPIGPPGPAGPSGDKGESGPSGPVGPTGAR	GPPGEAGASGPPGSSGPQGLLGAPGILGLPGSR	GPPGASGPPGAQGFQGPAGEPGEPGQTGPAGAR
Tasmanian devil	Sarcophilus harrisii	Dasyuromorphia	Dasyuridae		Peters et al. 2021	XM_003768375.4	XM_031940777.1	Peters et al. 2021	GVQGPPGPQGPR	PGHAGAVGPAGLR	EGPAGLPGIDGR	EGPAGLPGIDGRPGPTGPAGNR	GESGPSGPAGPTGAR	GLPGEFGLPGPAGPR	PGEVGPPGPPGPSGEK	AGETGAVGPPGFAGEK	SGGGMSVPGPMGPSGPR	GETGPSGPAGPAGPTGAR	GEPGPVGSVGPVGPFGAR	GPPGESGAVGPTGSIGSR	GPNGEPGSTGPMGPPGLR	GEPGPVGVQGPPGPAGEEGKR	GLPGVSGSLGEPGPLGISGPPGAR	GETGPIGRPGEVGPPGPPGPSGEK	GYPGNPGAVGNAGAPGPHGTVGPAGK	GHNGFQGLPGISGQHGDQGAPGSTGPAGPR	GEQGPAGPPGFQGLPGPSGPAGEGGK	GEQGPAGPPGFQGLPGPSGPAGEGGKVGER	GLTGPIGPPGPAGPSGDKGESGPSGPAGPTGAR	GPPGEAGASGPPGSSGPQGLLGAPGILGLPGSR	GPPGASGPPGAQGFQGPAGEPGEPGQTGPAGAR
Yellow-footed antechinus	Antechinus flavipes	Dasyuromorphia	Dasyuridae			XM_051994796.1	XM_051963420.1		GVQGPPGPQGPR	PGHAGAVGPAGLR	EGPAGLPGIDGR	EGPAGLPGIDGRPGPTGPAGNR	GESGPSGPVGPTGAR	GLPGEFGLPGPAGPR	PGEVGPPGPPGPSGEK	AGETGAVGPPGFAGEK	SGGGMSVPGPMGPSGPR	GETGPSGPAGPVGPTGAR	GEPGPVGSVGPVGPFGAR	GPPGESGAVGPTGSIGSR	GPNGEPGSTGPMGPPGLR	GEPGAIGVQGPPGPAGEEGKR	GLPGVSGSVGEPGPLGISGPPGAR	GETGPIGRPGEVGPPGPPGPSGEK	GYPGNPGAVGNAGAPGPHGTVGPAGK	GHNGFQGLPGISGQHGDQGAPGSTGPAGPR	GEQGPAGPPGFQGLPGPSGPAGEGGK	GEQGPAGPPGFQGLPGPSGPAGEGGKVGER	GLTGPIGPPGPAGPSGDKGESGPSGPVGPTGAR	GPPGESGASGPPGSSGPQGLLGAPGILGLPGSR	GPPGASGPPGAQGFQGPAGEPGEPGQTGPAGAR
Thylacine	Thylacinus cynocephalus	Dasyuromorphia	Thylacinidae		Peters et al. 2021			Peters et al. 2021	GVQGPPGPQGPR	PGHAGAVGPAGLR			GESGPSGPAGPTGAR	GLPGEFGLPGPAGPR					GEPGPVGSVGPVGPFGAR	GPPGESGAVGPTGSIGSR							GEQGPAGPPGFQGLPGPSGPAGEGGK		GLTGPIGPPGPAGPSGDKGESGPSGPAGPTGAR	GPPGEAGASGPPGSSGPQGLLGAPGILGLPGSR	GPPGASGPPGAQGFQGPAGEPGEPGQTGPAGAR
Eastern quoll	Dasyurus viverrinus	Dasyuromorphia	Dasyuridae		Buckley et al. 2017			Buckley et al. 2017
Spectacled hare-wallaby	Lagorchestes conspicillatus	Diprotodontia	Macropodidae		Peters et al. 2021			Peters et al. 2021	GVQGPPGPQGPR	PGQAGAVGPAGLR			GESGPSGPVGPTGAR	GLPGEFGLPGPAGPR					GEPGPVGSVGPVGPFGAR	GPPGESGAVGPTGSIGSR			GLPGVSGALGEPGPLGIAGPPGAR				GEQGPAGPPGFQGLPGPSGPAGEGGK		GLTGPIGPPGPAGPSGDKGESGPSGPVGPTGAR	GPPGEAGATGPPGSSGPQGLLGAPGILGLPGSR	GPPGASGPPGAQGFQGPAGEPGEPGQTGPAGAR
Banded hare-wallaby	Lagostrophus fasciatus	Diprotodontia	Macropodidae		Peters et al. 2021			Peters et al. 2021	GVQGPPGPQGPR	PGQAGAVGPAGLR			GESGPSGPVGPTGAR	GLPGEFGLPGPAGPR					GEPGPVGSVGPVGPFGAR	GPPGESGAVGPTGSIGSR	GPNGEPGSTGPTGPPGLR		GLPGVSGALGEPGPLGIAGPPGAR				GEQGPAGPPGFQGLPGPSGPAGEGGK		GLTGPIGPPGPAGPAGDKGESGPSGPVGPTGAR	GPPGEAGATGPPGSSGPQGLLGAPGILGLPGSR	GPPGASGPPGAQGFQGPAGEPGEPGQTGPAGAR
Western grey kangaroo	Macropus fuliginosus	Diprotodontia	Macropodidae		Peters et al. 2021			Peters et al. 2021	GVQGPPGPQGPR	PGQAGAVGPAGLR			GESGPSGPVGPTGAR	GLPGEFGLPGPAGPR					GEPGPVGSVGPVGPFGAR	GPPGESGAVGPTGSIGSR	GPNGEPGSTGPTGPPGLR		GLPGVSGALGEPGPLGIAGPPGAR				GEQGPAGPPGFQGLPGPSGPAGEGGK		GLTGPIGPPGPAGPSGDKGESGPSGPVGPTGAR	GPPGEAGATGPPGSSGPQGLLGAPGILGLPGSR	GPPGATGPPGAQGFQGPAGEPGEPGQTGPAGAR
Eastern grey kangaroo	Macropus giganteus	Diprotodontia	Macropodidae		Peters et al. 2021			Peters et al. 2021	GVQGPPGPQGPR	PGQAGAVGPAGLR			GESGPSGPVGPTGAR	GLPGEFGLPGPAGPR					GEPGPVGSVGPVGPFGAR	GPPGESGAVGPTGSIGSR	GPNGEPGSTGPTGPPGLR		GLPGVSGALGEPGPLGIAGPPGAR				GEQGPAGPPGFQGLPGPSGPAGEGGK		GLTGPIGPPGPAGPSGDKGESGPSGPVGPTGAR	GPPGEAGATGPPGSSGPQGLLGAPGILGLPGSR	GPPGATGPPGAQGFQGPAGEPGEPGQTGPAGAR
Common wallaroo	Osphranter robustus	Diprotodontia	Macropodidae		Peters et al. 2021			Peters et al. 2021	GVQGPPGPQGPR	PGQAGAVGPAGLR			GESGPSGPVGPTGAR	GLPGEFGLPGPAGPR					GEPGPVGSVGPVGPFGAR	GPPGESGAVGPTGSIGSR	GPNGEPGSTGPTGPPGLR		GLPGVSGALGEPGPLGIAGPPGAR				GEQGPAGPPGFQGLPGPSGPAGEGGK		GLTGPIGPPGPAGPSGDKGESGPSGPVGPTGAR	GPPGEAGATGPPGSSGPQGLLGAPGILGLPGSR	GPPGASGPPGAQGFQGPAGEPGEPGQTGPAGAR
Red kangaroo	Osphranter rufus	Diprotodontia	Macropodidae		Peters et al. 2021			Peters et al. 2021	GVQGPPGPQGPR	PGQAGAVGPAGLR			GESGPSGPVGPTGAR	GLPGEFGLPGPAGPR					GEPGPVGSVGPVGPFGAR	GPPGESGAVGPTGSIGSR	GPNGEPGSTGPTGPPGLR		GLPGVSGALGEPGPLGIAGPPGAR				GEQGPAGPPGFQGLPGPSGPAGEGGK		GLTGPIGPPGPAGPSGDKGESGPSGPVGPTGAR	GPPGEAGATGPPGSSGPQGLLGAPGILGLPGSR	GPPGASGPPGAQGFQGPAGEPGEPGQTGPAGAR
Short-faced kangaroo	Simosthenurus occidentalis	Diprotodontia	Macropodidae		Buckley et al. 2017			Buckley et al. 2017
Agile wallaby	Notamacropus agilis	Diprotodontia	Macropodidae		Peters et al. 2021			Peters et al. 2021	GVQGPPGPQGPR	PGQAGAVGPAGLR			GESGPSGPVGPTGAR	GLPGEFGLPGPAGPR					GEPGPVGSVGPVGPFGAR	GPPGESGAVGPTGSIGSR	GPNGEPGSTGPTGPPGLR		GLPGVSGALGEPGPLGIAGPPGAR				GEQGPAGPPGFQGLPGPSGPAGEGGK		GLTGPIGPPGPAGPSGDKGESGPSGPVGPTGAR	GPPGEAGATGPPGSSGPQGLLGAPGILGLPGSR	GPPGASGPPGAQGFQGPAGEPGEPGQTGPAGAR
Tammar wallaby	Notamacropus eugenii	Diprotodontia	Macropodidae		Peters et al. 2021			Peters et al. 2021	GVQGPPGPQGPR	PGQAGAVGPAGLR			GESGPSGPVGPTGAR	GLPGEFGLPGPAGPR					GEPGPAGSVGPVGPFGAR	GPPGESGAVGPTGSIGSR	GPNGEPGSTGPTGPPGLR		GLPGVSGALGEPGPLGIAGPPGAR				GEQGPAGPPGFQGLPGPSGPAGEGGK		GLTGPIGPPGPAGPSGDKGESGPSGPVGPTGAR	GPPGEAGATGPPGSSGPQGLLGAPGILGLPGSR	GPPGASGPPGAQGFQGPAGEPGEPGQTGPAGAR
Western brush wallaby	Notamacropus irma	Diprotodontia	Macropodidae		Peters et al. 2021			Peters et al. 2021	GVQGPPGPQGPR	PGQAGAVGPAGLR			GESGPSGPVGPTGAR	GSPGEFGLPGPAGPR					GEPGPVGSVGPVGPFGAR	GPPGESGAVGPTGSIGSR	GPNGEPGSTGPTGPPGLR		GLPGVSGALGEPGPLGIAGPPGAR				GEQGPAGPPGFQGLPGPSGPAGEGGK		GLTGPIGPPGPAGPSGDKGESGPSGPVGPTGAR	GPPGEAGATGPPGSSGPQGLLGAPGILGLPGSR	GPPGASGPPGAQGFQGPAGEPGEPGQTGPAGAR
Notamacropus parma	Notamacropus parma	Diprotodontia	Macropodidae		Peters et al. 2021			Peters et al. 2021	GVQGPPGPQGPR	PGQAGAVGPAGLR			GESGPSGPVGPTGAR	GLPGEFGLPGPAGPR					GEPGPVGSVGPVGPFGAR	GPPGESGAVGPTGSIGSR	GPNGEPGSTGPTGPPGLR		GLPGVSGALGEPGPLGIAGPPGAR				GEQGPAGPPGFQGLPGPSGPAGEGGK		GLTGPIGPPGPAGPSGDKGESGPSGPVGPTGAR	GPPGEAGATGPPGSSGPQGLLGAPGILGLPGSR	GPPGASGPPGAQGFQGPAGEPGEPGQTGPAGAR
Red-necked wallaby	Notamacropus rufogriseus	Diprotodontia	Macropodidae		Peters et al. 2021			Peters et al. 2021	GVQGPPGPQGPR	PGQAGAVGPAGLR			GESGPSGPVGPTGAR	GLPGEFGLPGPAGPR					GEPGPVGSVGPVGPFGAR	GPPGESGAVGPTGSIGSR	GPNGEPGSTGPTGPPGLR		GLPGVSGALGEPGPLGIAGPPGAR				GEQGPAGPPGFQGLPGPSGPAGEGGK		GLTGPIGPPGPAGPSGDKGESGPSGPVGPTGAR	GPPGEAGATGPPGSSGPQGLLGAPGILGLPGSR	GPPGASGPPGAQGFQGPAGEPGEPGQTGPAGAR
Swamp wallaby	Wallabia bicolor	Diprotodontia	Macropodidae		Peters et al. 2021			Peters et al. 2021	GVQGPPGPQGPR	PGQAGAVGPAGLR			GESGPSGPVGPTGAR	GLPGEFGLPGPAGPR					GEPGPAGSVGPVGPFGAR	GPPGESGAVGPTGSIGSR	GPNGEPGSTGPTGPPGLR		GLPGVSGALGEPGPLGIAGPPGAR				GEQGPAGPPGFQGLPGPSGPAGEGGK		GLTGPIGPPGPAGPSGDKGESGPSGPVGPTGAR	GPPGEAGATGPPGSSGPQGLLGAPGILGLPGSR	GPPGASGPPGAQGFQGPAGEPGEPGQTGPAGAR
Sugar glider	Petaurus breviceps	Diprotodontia	Petauridae		Peters et al. 2021			Peters et al. 2021	GVQGPPGPQGPR	PGHAGAVGPAGLR			GESGPSGPVGPTGAR	GPAGEFGLPGPAGPR					GEPGPAGSVGPVGPFGAR	GPPGESGAVGPTGSIGSR	GPNGEPGSTGPSGPPGLR		GLPGVSGALGEPGPLGIAGPPGAR				GEQGPAGPPGFQGLPGPSGPAGEGGK		GLTGPIGPPGPAGPSGDKGESGPSGPVGPTGAR	GPPGESGALGPPGSSGPQGLLGAPGILGLPGSR	GPPGASGPPGAQGFQGPAGEPGEPGQTGPAGAR
Common brushtail possum	Trichosurus vulpecula	Diprotodontia	Phalangeridae		Peters et al. 2021	XM_036754076.1	XM_036759755.1	Peters et al. 2021	GVQGPPGPQGPR	PGHAGAVGPAGLR	EGPAGLPGADGR	EGPAGLPGADGRPGPTGPAGNR	GESGPSGPVGPTGAR	GLPGEFGLPGPAGPR	PGEVGPPGPPGPSGEK	AGETGAVGPPGFAGEK	SAGGISVPGPMGPSGPR	GETGPSGPAGPVGPTGAR	GEPGPAGSVGPVGPFGAR	GPPGESGAVGPTGSIGSR	GPNGEPGSTGPTGPAGLR	GEPGPVGVQGPPGPAGEEGKR	GLPGVSGALGEPGPLGIAGPPGAR	GETGPIGRPGEVGPPGPPGPSGEK	GYPGNPGAVGNAGAPGPHGTVGPAGK	GHNGFQGLPGIAGQHGDQGAPGSVGPAGPR	GEQGPAGPPGFQGLPGPSGPAGEGGK	GEQGPAGPPGFQGLPGPSGPAGEGGKVGER	GLTGPIGPPGPAGPSGDKGESGPSGPVGPTGAR	GPEGEAGASGPPGSSGPQGLLGAPGILGLPGSR	GPPGASGPPGAQGFQGPAGEPGEPGQTGPAGAR
Koala	Phascolarctos cinereus	Diprotodontia	Phascolarctidae		Peters et al. 2021	XM_020997631.1	XM_020999981.1	Peters et al. 2021	GVQGPPGPQGPR	PGHAGAVGPAGLR	EGPAGLPGADGR	EGPAGLPGADGRPGPTGPAGNR	GESGPSGPAGPTGAR	GVAGEFGLPGPAGPR	PGEVGPPGPPGPSGEK	AGETGAVGPPGFAGEK	SAGGISVPGPMGPSGPR	GETGPSGPAGPVGPTGAR	GEPGPAGSVGPVGPFGAR	GPPGESGAVGPTGSIGSR	GPNGEPGSTGPPGPPGLR	GEPGPVGVQGPPGPAGEEGKR	GLPGVSGALGEPGPLGIAGPPGAR	GETGPIGRPGEVGPPGPPGPSGEK	GYPGNPGAVGNAGAPGPHGAVGPAGK	GHNGFQGLPGISGQHGDQGAPGSVGPAGPR	GEQGPAGPPGFQGLPGPSGPAGEGGK	GEQGPAGPPGFQGLPGPSGPAGEGGKVGER	GLTGPIGPPGPAGPSGDKGESGPSGPAGPTGAR	GPPGESGATGPPGSSGPQGLLGAPGILGLPGSR	GPPGASGPPGAQGFQGPAGEPGEPGQTGPAGAR
Common ringtail possum	Pseudocheirus peregrinus	Diprotodontia	Pseudocheiridae		Peters et al. 2021			Peters et al. 2021	GVQGPPGPQGPR	PGNAGAVGPAGLR			GESGPSGPVGPTGAR	GVPGEFGLPGPAGPR					GEPGPAGSVGPVGPFGAR	GPPGESGAVGPTGSIGSR	GPNGEPGSTGPSGPPGLR		GLPGVSGSLGEPGPLGIAGPPGAR				GEQGPAGPPGFQGLPGPSGPAGEGGK		GLTGPIGPPGPAGPSGDKGESGPSGPVGPTGAR	GPPGEAGASGPPGSSGPQGLLGAPGILGLPGSR	GPPGASGPPGAQGFQGPAGEPGEPGQTGPAGAR
Lasiorhinus	Lasiorhinus sp.	Diprotodontia	Vombatidae		Peters et al. 2021			Peters et al. 2021	GVQGPPGPQGPR				GESGPSGPAGPTGAR	GVAGEFGLPGPAGPR					GEPGPAGSVGPVGPFGAR	GPPGESGAVGPTGSIGSR	GPNGEPGSTGPPGPPGLR		GLPGVSGALGEPGPLGIAGPPGAR				GEQGPAGPPGFQGLPGPSGPAGEGGK		GLTGPIGPPGPAGPSGDKGESGPSGPAGPTGAR	GPPGESGATGPPGSSGPQGLLGAPGILGLPGSR	GPPGASGPPGAQGFQGPAGEPGEPGQTGPAGAR
Common wombat	Vombatus ursinus	Diprotodontia	Vombatidae		Peters et al. 2021	XM_027872814.1	XM_027848776.1	Peters et al. 2021	GVQGPPGPQGPR	PGHAGAVGPAGLR	EGPAGLPGADGR	EGPAGLPGADGRPGPTGPAGNR	GESGPSGPVGPTGAR	GVPGEFGLPGPAGPR	PGEVGPAGPPGPSGEK	AGETGAVGPPGFAGEK	SAGISVPGPMGPSGPR	GETGPSGPAGPVGPTGAR	GEPGPAGSVGPVGPFGAR	GPPGESGAVGPTGSIGSR	GPNGEPGSTGPSGPPGLR	GEPGPVGVQGPPGPAGEEGKR	GLPGVSGSLGEPGPLGIAGPAGAR	GETGPIGRPGEVGPAGPPGPSGEK	GYPGNPGAVGNAGAPGPHGTVGPAGK	GHNGFQGLPGISGQHGDQGAPGSVGPAGPR	GEQGPAGPPGFQGLPGPSGPAGEGGK	GEQGPAGPPGFQGLPGPSGPAGEGGKVGER	GLTGPIGPPGPAGPSGDKGESGPSGPVGPTGAR	GPPGESGATGPPGSSGPQGLLGAPGILGLPGSR	GPPGASGPPGAQGFQGPAGEPGEPGQTGPAGSR
Gray short-tailed opossum	Monodelphis domestica	Didelphimorphia	Didelphidae			XM_001367698.4	XM_016427119.1		GVQGPPGPQGPR		EGPAGLPGADGR	EGPAGLPGADGRPGPTGPAGNR	GESGPSGPVGPTGAR	GLAGEFGLPGPAGPR	PGEVGPPGPPGPSGEK		SGGGMSVPGPMGPSGPR	GETGPAGPAGPVGPTGAR	GEPGPAGSVGPVGHFGAR	GPPGESGAVGPTGSIGSR	GPNGEPGSSGPAGPPGLR	GEPGPVGVQGPPGPAGEEGKR	GLPGVSGSLGEPGPLGIAGPPGAR	GETGPIGRPGEVGPPGPPGPSGEK	GYPGNPGAVGNAGAPGPHGTVGPAGK		GEQGPAGPPGFQGLPGPSGPAGEGGK	GEQGPAGPPGFQGLPGPSGPAGEGGKVGER	GLTGPIGPPGPAGPTGDKGESGPSGPVGPTGAR
Agile gracile opossum	Gracilinanus agilis	Didelphimorphia	Didelphidae			XM_044675119.1	XM_044684382.1+XM_044684709.1+XM_044684765.1		GVQGPPGPQGPR	PGHAGAVGPAGLR	EGPAGLPGADGR	EGPAGLPGADGRPGPTGPAGNR	GESGPSGPVGPTGAR	GLPGEFGLPGPAGPR	PGEVGPPGPPGPSGEK	AGETGAVGPVGFTGEK	SGGGMSVPGPMGPSGPR	GETGPAGPAGPVGPTGAR	GEPGPAGSVGPVGPFGAR	GPPGESGAVGPTGSLGSR	GPNGEPGSTGPAGPPGLR	GEPGPVGVQGPPGPAGEEGKR	GLPGVSGSLGEPGPLGISGPPGAR	GETGPIGRPGEVGPPGPPGPSGEK	GYPGNPGAVGNAGAPGPHGTVGPAGK	GHNGFQGLPGISGQHGDQGAPGSVGPAGPR	GEQGPAGPPGFQGLPGPSGPAGEGGK	GEQGPAGPPGFQGLPGPSGPAGEGGKVGER	GLTGPIGPPGPAGPSGDKGESGPSGPVGPTGAR	GPPGEAGASGPPGSSGPQGILGAPGILGLPGSR	GPPGASGPPGAQGFQGPAGEPGEPGQTGPAGSR
Monito del monde	Dromiciops gliroides	Microbiotheria	Microbiotheriidae			XM_044005255.1	XM_043967267.1		GVQGPPGPQGAR	PGHAGAVGPAGQR	EGPAGLPGADGR	EGPAGLPGADGRPGPTGPAGNR	GESGPSGPVGATGAR	GLPGEFGLPGPAGPR	PGEAGPPGPPGPSGEK	AGETGAVGPPGFSGEK	SGGGLSVPGPMGPSGPR	GETGPSGPAGPIGPTGAR	GEPGPAGSVGPVGPFGAR	GPPGESGAVGPTGAIGSR	GPNGEPGSTGPTGPPGLR	GEPGPVGVQGPPGPAGEEGKR	GLPGISGSLGEPGPLGIAGPPGAR	GETGPIGRPGEAGPPGPPGPSGEK	GYPGNPGAVGNAGAPGPHGTVGPAGK	GHNGFQGLPGISGQHGDQGAPGSVGPAGPR	GEQGPAGPPGFQGLPGPSGPAGEGGK	GEQGPAGPPGFQGLPGPSGPAGEGGKVGER	GLTGPIGPPGPAGPAGDKGESGPSGPVGATGAR	GPPGESGATGPPGSSGPQGLLGAPGILGLPGSR	GPPGASGPPGAQGFQGPAGEPGEPGQTGPAGSR
Southern brown bandicoot	Isoodon obesulus	Peramelemorphia	Peramelidae		Buckley et al. 2017			Buckley et al. 2017
Northern brown bandicoot	Isoodon macrourus	Peramelemorphia	Peramelidae		Peters et al. 2021			Peters et al. 2021	GVQGPPGPQGPR	PGQAGAVGPAGLR			GESGPSGPVGPTGAR	GLPGEFGLPGPAGPR					GEPGPAGSVGPVGPFGAR	GPPGESGAVGPTGSIGSR			GLPGVSGSLGEPGPLGISGPPGAR				GEQGPAGPPGFQGLPGPSGPAGEGGK		GLTGPIGPPGPAGPSGDKGESGPSGPVGPTGAR	GPPGESGAVGPPGSSGPQGLLGAPGILGLPGSR	GPPGASGPPGAQGFQGPAGEPGEPGQTGPAGAR
Long-nosed bandicoot	Perameles nasuta	Peramelemorphia	Peramelidae		Peters et al. 2021			Peters et al. 2021	GVQGPPGPQGPR	PGHAGAVGPAGLR			GESGPSGPAGPTGAR	GLPGEFGLPGPAGPR					GEPGPAGSVGPVGPFGAR	GPPGESGAVGPTGSIGSR			GLPGVSGSLGEPGPLGISGPPGAR				GEQGPAGPPGFQGLPGPSGPAGEGGK		GLTGPIGPPGPAGPSGDKGESGPSGPAGPTGAR	GPPGESGAVGPPGSSGPQGLLGAPGILGLPGSR	GPPGASGPPGAQGFQGPAGEPGEPGQTGPAGAR
Chinese treeshrew	Tupaia chinensis	Scandentia	Tupaiidae			XM_006166190.3	XM_006157479.3		GVQGPPGPAGPR	TGHPGVVGPAGIR	EGPVGLPGIDGR	EGPVGLPGIDGRPGPIGPAGAR	GETGPSGPAGPTGAR	GLPGEFGLPGPAGPR	PGEVGPPGPPGPAGEK	TGETGASGPPGFTGEK	SGGGISVPGPMGPSGPR	GETGPAGPAGPIGPVGAR	GEPGPAGAVGSVGPVGPR	GPPGESGAAGPSGPIGNR	GPNGEPGSAGPAGPPGLR	GEPGPTGIQGPPGPAGEEGKR	GLPGVAGALGEPGPLGIAGPPGAR	GETGPAGRPGEVGPPGPPGPAGEK	GYPGNIGPVGAAGAPGPHGPVGPTGK	GHAGLQGLPGLAGHHGDQGAPGSVGPAGPR	GEQGPAGPPGFQGLPGPAGTAGEVGK	GEQGPAGPPGFQGLPGPAGTAGEVGKPGER	GLTGPIGPPGPAGAPGDKGETGPSGPAGPTGAR	GPSGEPGTAGPPGSAGPQGILGAPGILGLPGSR	GPPGAAGAPGPQGFQGPAGEPGEPGQTGPAGSR
Human	Homo sapiens	Primates	Hominidae		Buckley et al. 2011 and BSY941	NP_000079.2	NP_000080.2		GVQGPPGPAGPR	TGHPGTVGPAGIR	EGPVGLPGIDGR	EGPVGLPGIDGRPGPIGPAGAR	GESGPSGPAGPTGAR	GLHGEFGLPGPAGPR	PGEVGPPGPPGPAGEK	TGEVGAVGPPGFAGEK	STGGISVPGPMGPSGPR	GETGPAGPAGPVGPVGAR	GETGPSGPVGPAGAVGPR	GPPGESGAAGPTGPIGSR	GPNGEAGSAGPPGPPGLR	GEPGPVGVQGPPGPAGEEGKR	GLPGVAGAVGEPGPLGIAGPPGAR	GETGPAGRPGEVGPPGPPGPAGEK	GYPGNIGPVGAAGAPGPHGPVGPAGK	GHNGLQGLPGIAGHHGDQGAPGSVGPAGPR	GEQGPAGPPGFQGLPGPSGPAGEVGK	GEQGPAGPPGFQGLPGPSGPAGEVGKPGER	GLTGPIGPPGPAGAPGDKGESGPSGPAGPTGAR	GPSGEAGTAGPPGTPGPQGLLGAPGILGLPGSR	GPPGAAGAPGPQGFQGPAGEPGEPGQTGPAGAR
Chimpanzee	Pan troglodytes	Primates	Hominidae			XM_001169409.7	XM_001168894.6		GVQGPPGPAGPR	TGHPGTVGPAGIR	EGPVGLPGIDGR	EGPVGLPGIDGRPGPIGPAGAR	GESGPSGPAGPTGAR	GLHGEFGLPGPAGPR	PGEVGPPGPPGPAGEK	TGEVGAVGPPGFAGEK	STGGISVPGPMGPSGPR	GETGPAGPAGPVGPVGAR	GETGPSGPVGPAGAVGPR	GPPGESGAAGPTGPIGSR	GPNGEAGSAGPPGPPGLR	GEPGPVGVQGPPGPAGEEGKR	GLPGVAGAVGEPGPLGIAGPPGAR	GETGPAGRPGEVGPPGPPGPAGEK	GYPGNIGPVGAAGAPGPHGPVGPAGK	GHNGLQGLPGIAGHHGDQGAPGSVGPAGPR		GEQGPAGPPGFQGLPGPSGPTGEVGKPGER	GLTGPIGPPGPAGAPGDKGESGPSGPAGPTGAR	GPSGEAGTAGPPGTPGPQGLLGAPGILGLPGSR	GPPGAAGAPGPQGFQGPAGEPGEPGQTGPAGAR
Bonobo	Pan paniscus	Primates	Hominidae			XM_003817459.4	XM_003809715.4		GVQGPPGPAGPR	TGHPGTVGPAGIR	EGPVGLPGIDGR	EGPVGLPGIDGRPGPIGPAGAR	GESGPSGPAGPTGAR	GLHGEFGLPGPAGPR	PGEVGPPGPPGPAGEK	TGEVGAVGPPGFAGEK	STGGISVPGPMGPSGPR	GETGPAGPAGPVGPVGAR	GETGPSGPVGPAGAVGPR	GPPGESGAAGPTGPIGSR	GPNGEAGSAGPPGPPGLR	GEPGPVGVQGPPGPAGEEGKR	GLPGVAGAVGEPGPLGIAGPPGAR	GETGPAGRPGEVGPPGPPGPAGEK	GYPGNIGPVGAAGAPGPHGPVGPAGK	GHNGLQGLPGIAGHHGDQGAPGSVGPAGPR	GEQGPAGPPGFQGLPGPSGPAGEVGK	GEQGPAGPPGFQGLPGPSGPAGEVGKPGER	GLTGPIGPPGPAGAPGDKGESGPSGPAGPTGAR	GPSGEAGTAGPPGTPGPQGLLGAPGILGLPGSR	GPPGAAGAPGPQGFQGPAGEPGEPGQTGPAGAR
Western lowland gorilla	Gorilla gorilla gorilla	Primates	Hominidae			XM_004041325.4	XM_019030849.3		GVQGPPGPAGPR	TGHPGTVGPAGIR	EGPVGLPGIDGR	EGPVGLPGIDGRPGPIGPAGAR	GESGPSGPAGPTGAR	GLHGEFGLPGPAGPR	PGEVGPPGPPGPAGEK	TGEVGAVGPPGFAGEK	SAGGISVPGPMGPSGPR	GETGPAGPAGPVGPVGAR	GETGPSGPVGPAGAVGPR	GPPGESGAAGPTGPIGSR	GPNGEAGSAGPPGPPGLR	GEPGPVGVQGPPGPAGEEGKR	GLPGVAGAVGESGPLGIAGPPGAR	GETGPAGRPGEVGPPGPPGPAGEK	GYPGNIGPVGAAGAPGPHGPVGPAGK	GHNGLQGLPGIAGHHGDQGASGSVGPAGPR	GEQGPAGPPGFQGLPGPSGPAGEVGK	GEQGPAGPPGFQGLPGPSGPAGEVGKPGER	GLTGPIGPPGPAGAPGDKGESGPSGPAGPTGAR	GPSGEAGTAGPPGTPGPQGLLGAPGILGLPGSR	GPPGAAGAPGPQGFQGPAGEPGEPGQTGPAGAR
Sumatran orangutan	Pongo abelii	Primates	Hominidae			XM_024234928.2	XM_024249628.2		GVQGPPGPAGPR	TGHPGTVGPAGIR	EGPVGLPGIDGR	EGPVGLPGIDGRPGPIGPAGAR	GETGPSGPAGPTGAR	GLHGEFGLPGPAGPR	PGEVGPPGPPGPAGEK	TGEVGAVGPPGFAGEK	STGGISVPGPMGPSGPR	GETGPAGPAGPVGPVGAR	GETGPSGPVGPVGAVGPR	GPPGESGAAGPTGPIGSR	GPNGEAGSAGPPGPPGLR	GEPGPVGVQGPPGPAGEEGKR	GLPGVAGAVGEPGPLGIAGPPGAR	GETGPAGRPGEVGPPGPPGPAGEK	GYPGNIGPVGAAGAPGPHGPVGPAGK	GHNGLQGLPGIAGHHGDQGAPGSVGPAGPR	GEQGPAGPPGFQGLPGPSGPAGEVGK	GEQGPAGPPGFQGLPGPSGPAGEVGKPGER	GLTGPIGPPGPAGAPGDKGETGPSGPAGPTGAR	GPSGEAGTAGPPGTPGPQGLLGAPGILGLPGSR	GPPGAAGAPGPQGFQGPAGEPGEPGQTGPAGAR
Bornean orangutan	Pongo pygmaeus	Primates	Hominidae			XM_054457473.1	XM_054494583.1		GVQGPPGPAGPR	TGHPGTVGPAGIR	EGPVGLPGIDGR	EGPVGLPGIDGRPGPIGPAGAR	GETGPSGPAGPTGAR	GLHGEFGLPGPAGPR	PGEVGPPGPPGPAGEK	TGEVGAVGPPGFAGEK	STGGISVPGPMGPSGPR	GETGPAGPAGPVGPVGTR	GETGPSGPVGPVGAVGPR	GPPGESGAAGPTGPIGSR	GPNGEAGSAGPPGPPGLR	GEPGPVGVQGPPGPAGEEGKR	GLPGVAGAVGEPGPLGIAGPPGAR	GETGPAGRPGEVGPPGPPGPAGEK	GYPGNIGPVGAAGAPGPHGPVGPAGK	GHNGLQGLPGIAGHHGDQGAPGSVGPAGPR	GEQGPAGPPGFQGLPGPSGPAGEVGK	GEQGPAGPPGFQGLPGPSGPAGEVGKPGER	GLTGPIGPPGPAGAPGDKGETGPSGPAGPTGAR	GPSGEAGTAGPPGTPGPQGLLGAPGILGLPGSR	GPPGAAGAPGPQGFQGPAGEPGEPGQTGPAGAR
Rhesus macaque	Macaca mulatta	Primates	Cercopithecidae	Cercopithecinae		XM_015119317.2	NM_001266337.1		GVQGPPGPAGPR	TGHPGTVGPAGIR	EGPVGLPGIDGR	EGPVGLPGIDGRPGPIGPAGAR	GETGPSGPAGPTGAR	GLPGEFGLPGPAGAR	PGEVGPPGPPGPAGEK	TGEVGAVGPPGFAGEK	STGGISVPGPMGPSGPR	GETGPAGPAGPVGPVGAR	GETGPSGPVGPAGAVGPR	GPPGESGAAGPTGPIGSR	GPNGEVGSAGPPGPPGLR	GEPGPVGVQGPPGPAGEEGKR	GLPGVAGVVGEPGPLGIAGPPGAR	GETGPAGRPGEVGPPGPPGPAGEK	GYPGNNGPVGAAGAPGPHGPVGPAGK	GHNGLQGLPGLAGHHGDQGAPGSVGPAGPR	GEQGPAGPPGFQGLPGPSGPAGEVGK	GEQGPAGPPGFQGLPGPSGPAGEVGKPGER	GLTGPIGPPGPAGAPGDKGETGPSGPAGPTGAR	GPSGEAGTAGPPGTPGPQGLLGAPGILGLPGSR	GPPGAAGAPGPQGFQGPAGEPGEPGQTGPAGSR
Southern pig-tailed macaque	Macaca nemestrina	Primates	Cercopithecidae	Cercopithecinae		XM_011725541.2	XM_011730850.1		GVQGPPGPAGPR	TGHPGTVGPAGIR	EGPVGLPGIDGR	EGPVGLPGIDGRPGPIGPAGAR	GETGPSGPAGPTGAR	GLPGEFGLPGPAGAR	PGEVGPPGPPGPAGEK	TGEVGAVGPPGFAGEK	STGGISVPGPMGPSGPR	GETGPAGPAGPVGPVGAR	GETGPSGPVGPAGAVGPR	GPPGESGAAGPTGPIGSR	GPNGEAGSAGPPGPPGLR	GEPGPVGVQGPPGPAGEEGKR	GLPGVAGVVGEPGPLGIAGPPGAR	GETGPAGRPGEVGPPGPPGPAGEK	GYPGNNGPVGAAGAPGPHGPVGPAGK	GHNGLQGLPGLAGHHGDQGAPGSVGPAGPR	GEQGPAGPPGFQGLPGPSGPAGEVGK	GEQGPAGPPGFQGLPGPSGPAGEVGKPGER	GLTGPIGPPGPAGAPGDKGETGPSGPAGPTGAR	GPSGEAGTAGPPGTPGPQGLLGAPGILGLPGSR	GPPGAAGAPGPQGFQGPAGEPGEPGQTGPAGSR
Crab-eating macaque	Macaca fascicularis	Primates	Cercopithecidae	Cercopithecinae		XP_005583715.1	XP_005550260.1		GVQGPPGPAGPR	TGHPGTVGPAGIR	EGPVGLPGIDGR	EGPVGLPGIDGRPGPIGPAGAR	GETGPSGPAGPTGAR	GLPGEFGLPGPAGAR	PGEVGPPGPPGPAGEK	TGEVGAVGPPGFAGEK	STGGISVPGPMGPSGPR	GETGPAGPAGPVGPVGAR	GETGPSGPVGPAGAVGPR	GPPGESGAAGPTGPIGSR	GPNGEAGSAGPPGPPGLR	GEPGPVGVQGPPGPAGEEGKR	GLPGVAGVVGEPGPLGIAGPPGAR	GETGPAGRPGEVGPPGPPGPAGEK	GYPGNNGPVGAAGAPGPHGPVGPAGK	GHNGLQGLPGLAGHHGDQGAPGSVGPAGPR	GEQGPAGPPGFQGLPGPSGPAGEVGK	GEQGPAGPPGFQGLPGPSGPAGEVGKPGER	GLTGPIGPPGPAGAPGDKGETGPSGPAGPTGAR	GPSGEAGTAGPPGTPGPQGLLGAPGILGLPGSR	GPPGAAGAPGPQGFQGPAGEPGEPGQTGPAGSR
Tibetan macaque	Macaca thibetana	Primates	Cercopithecidae	Cercopithecinae		XM_050765653.1	XM_050782903.1		GVQGPPGPAGPR	TGHPGTVGPAGIR	EGPVGLPGIDGR	EGPVGLPGIDGRPGPIGPAGAR	GETGPSGPAGPTGAR	GLPGEFGLPGPAGAR	PGEVGPPGPPGPAGEK	TGEVGAVGPPGFAGEK	STGGISVPGPMGPSGPR	GETGPAGPAGPVGPVGAR	GETGPSGPVGPAGAVGPR	GPPGESGAAGPTGPIGSR	GPNGEAGSAGPPGPPGLR	GEPGPVGVQGPPGPAGEEGKR	GLPGVAGVVGEPGPLGIAGPPGAR	GETGPAGRPGEVGPPGPPGPAGEK	GYPGNNGPVGAAGAPGPHGPVGPAGK	GHNGLQGLPGLAGHHGDQGAPGSVGPAGPR	GEQGPAGPPGFQGLPGPSGPAGEVGK	GEQGPAGPPGFQGLPGPSGPAGEVGKPGER	GLTGPIGPPGPAGAPGDKGETGPSGPAGPTGAR	GPSGEAGTAGPPGTPGPQGLLGAPGILGLPGSR	GPPGAAGAPGPQGFQGPAGEPGEPGQTGPAGSR
Olive baboon	Papio anubis	Primates	Cercopithecidae	Cercopithecinae	Welker et al. 2016	XP_031513422.1	XP_003896357.1		GVQGPPGPAGPR	TGHPGTVGPAGIR	EGPVGLPGIDGR	EGPVGLPGIDGRPGPIGPAGAR	GETGPSGPAGPTGAR	GLPGDFGLPGPAGAR	PGEVGPPGPPGPAGEK	TGEVGAVGPPGFAGEK	STGGISVPGPMGPSGPR	GETGPAGPAGPVGPVGAR	GETGPSGPVGPAGAVGPR	GPPGESGAAGPTGPIGSR	GPNGEAGSAGPPGPPGLR	GEPGPVGVQGPPGPAGEEGKR	GLPGVAGALGEPGPLGIAGPPGAR	GETGPAGRPGEVGPPGPPGPAGEK	GYPGNNGPVGAAGAPGPHGPVGPAGK	GHNGLQGLPGLAGHHGDQGAPGSVGPAGPR	GEQGPAGPPGFQGLPGPSGPAGEVGK	GEQGPAGPPGFQGLPGPSGPAGEVGKPGER	GLTGPIGPPGPAGAPGDKGETGPSGPAGPTGAR	GPSGEAGTAGPPGTPGPQGLLGAPGILGLPGSR	GPPGAAGAPGPQGFQGPAGEPGEPGQTGPAGSR
Drill (animal)	Mandrillus leucophaeus	Primates	Cercopithecidae	Cercopithecinae		XP_011854657.1	XP_011830060.1		GVQGPPGPAGPR	TGHPGTVGPAGIR	EGPVGLPGIDGR	EGPVGLPGIDGRPGPIGPAGAR	GETGPSGPAGPTGAR	GLPGDFGLPGPAGAR	PGEVGPPGPPGPAGEK	TGEVGAVGPPGFAGEK	STGGISVPGPMGPSGPR	GETGPAGPAGPVGPVGAR	GETGPSGPVGPAGAVGPR	GPPGESGAAGPTGPIGSR	GPNGEAGSAGPPGPPGLR	GEPGPVGVQGPPGPAGEEGKR	GLPGVAGALGEPGPLGIAGPPGAR	GETGPAGRPGEVGPPGPPGPAGEK	GYPGNNGPVGAAGAPGPHGPVGPAGK	GHNGLQGLPGLAGHHGDQGAPGSVGPAGPR	GEQGPAGPPGFQGLPGPSGPAGEVGK	GEQGPAGPPGFQGLPGPSGPAGEVGKPGER	GLTGPIGPPGPAGAPGDKGETGPSGPAGPTGAR	GPSGEAGTAGPPGTPGPQGLLGAPGILGLPGSR	GPPGAAGAPGPQGFQGPAGEPGEPGQTGPAGSR
Sooty mangabey	Cercocebus atys	Primates	Cercopithecidae	Cercopithecinae		XP_011901567.1	XP_011929270.1		GVQGPPGPAGPR	TGHPGTVGPAGIR	EGPVGLPGIDGR	EGPVGLPGIDGRPGPIGPAGAR	GETGPSGPAGPTGAR	GLPGDFGLPGPAGAR	PGEVGPPGPPGPAGEK	TGEVGAVGPPGFAGEK	STGGISVPGPMGPSGPR	GETGPAGPAGPVGPVGAR	GETGPSGPVGPAGAVGPR	GPPGESGAAGPTGPIGSR	GPNGEAGSAGPPGPPGLR	GEPGPVGVQGPPGPAGEEGKR	GLPGVAGALGEPGPLGIAGPPGAR	GETGPAGRPGEVGPPGPPGPAGEK	GYPGNNGPVGAAGAPGPHGPVGPAGK	GHNGLQGLPGLAGHHGDQGAPGSVGPAGPR	GEQGPAGPPGFQGLPGPSGPAGEVGK	GEQGPAGPPGFQGLPGPSGPAGEVGKPGER	GLTGPIGPPGPAGAPGDKGETGPSGPAGPTGAR	GPSGEAGTAGPPGTPGPQGLLGAPGILGLPGSR	GPPGAAGAPGPQGFQGPAGEPGEPGQTGPAGSR
Green monkey	Chlorocebus sabaeus	Primates	Cercopithecidae	Cercopithecinae		XM_037993536.1	XM_007982138.2		GVQGPPGPAGPR	TGHPGTVGPAGIR	EGPVGLPGIDGR	EGPVGLPGIDGRPGPIGPAGAR	GETGPSGPAGPTGAR	GLPGEFGLPGPAGAR	PGEVGPPGPPGPAGEK	TGEVGAVGPPGFAGEK	STGGISVPGPMGPSGPR	GETGPAGPAGPVGPVGAR	GETGPSGPVGPAGAVGPR	GPPGESGAAGPTGPIGSR	GPNGEAGSAGPPGPPGLR	GEPGPVGVQGPPGPAGEEGKR	GLPGVAGAVGEPGPLGIAGPPGAR	GETGPAGRPGEVGPPGPPGPAGEK	GYPGNNGPVGAAGAPGPHGPVGPAGK	GHNGLQGLPGLAGHHGDQGAPGSVGPAGPR	GEQGPAGPPGFQGLPGPSGPAGEVGK	GEQGPAGPPGFQGLPGPSGPAGEVGKPGER	GLTGPIGPPGPAGAPGDKGETGPSGPAGPTGAR	GPSGEAGTAGPPGTPGPQGLLGAPGILGLPGSR	GPPGAAGAPGPQGFQGPAGEPGEPGQTGPAGSR
Gelada	Theropithecus gelada	Primates	Cercopithecidae	Cercopithecinae		XM_025361632.1	XM_025378627.1		GVQGPPGPAGPR	TGHPGTVGPAGIR	EGPVGLPGIDGR	EGPVGLPGIDGRPGPIGPAGAR	GETGPSGPAGPTGAR	GLPGEFGLPGPAGAR	PGEVGPPGPPGPAGEK	TGEVGAVGPPGFAGEK	STGGISVPGPMGPSGPR	GETGPAGPAGPVGPVGAR	GETGPSGPVGPAGAVGPR	GPPGESGAAGPTGPIGSR	GPNGEAGSAGPPGPPGLR	GEPGPVGVQGPPGPAGEEGKR	GLPGVAGALGEPGPLGIAGPPGAR	GETGPAGRPGEVGPPGPPGPAGEK	GYPGNNGPVGAAGAPGPHGPVGPAGK	GHNGLQGLPGLAGHHGDQGAPGSVGPAGPR	GEQGPAGPPGFQGLPGPSGPAGEVGK	GEQGPAGPPGFQGLPGPSGPAGEVGKPGER	GLTGPIGPPGPAGAPGDKGETGPSGPAGPTGAR	GPSGEAGTAGPPGTPGPQGLLGAPGILGLPGSR	GPPGAAGAPGPQGFQGPAGEPGEPGQTGPAGSR
Golden snub-nosed monkey	Rhinopithecus roxellana	Primates	Cercopithecidae	Colobinae		XP_010384431.1	XP_010387823.1		GVQGPPGPAGPR	TGHPGTVGPAGIR	EGPVGLPGIDGR	EGPVGLPGIDGRPGPIGPAGAR	GETGPSGPAGPTGAR	GLHGEFGLPGPAGAR	PGEVGPPGPPGPAGEK	TGEVGAVGPPGFAGEK	STGGISVPGPMGPSGPR	GETGPAGPAGPVGPVGAR	GETGPSGPIGPAGAVGPR	GPPGESGAAGPTGPIGSR	GPNGEAGSAGPPGPPGLR	GEPGPVGVQGPPGPAGEEGKR	GLPGVAGAVGEPGPLGIAGPPGAR	GETGPAGRPGEVGPPGPPGPAGEK	GYPGNNGPVGAAGAPGPHGPVGPAGK	GHNGLQGLPGLAGHHGDQGAPGSVGPAGPR	GEQGPAGPPGFQGLPGPSGPAGEAGK	GEQGPAGPPGFQGLPGPSGPAGEAGKPGER	GLTGPIGPPGPAGAPGDKGETGPSGPAGPTGAR	GPSGEAGTAGPPGTPGPQGLLGAPGILGLPGSR	GPPGAAGAPGPQGFQGPAGEPGEPGQTGPAGAR
Black snub-nosed monkey	Rhinopithecus bieti	Primates	Cercopithecidae	Colobinae		XP_017709381.1	XP_017710454.1		GVQGPPGPAGPR	TGHPGTVGPAGIR	EGPVGLPGIDGR	EGPVGLPGIDGRPGPIGPAGAR	GETGPSGPAGPTGAR	GLHGEFGLPGPAGAR	PGEVGPPGPPGPAGEK	TGEVGAVGPPGFAGEK	STGGISVPGPMGPSGPR	GETGPAGPAGPVGPVGAR	GETGPSGPVGPAGAVGPR	GPPGESGAAGPTGPIGSR	GPNGEAGSAGPPGPPGLR	GEPGPVGVQGPPGPAGEEGKR	GLPGVAGAVGEPGPLGIAGPPGAR	GETGPAGRPGEVGPPGPPGPAGEK	GYPGNNGPVGAAGAPGPHGPVGPAGK	GHNGLQGLPGLAGHHGDQGAPGSVGPAGPR	GEQGPAGPPGFQGLPGPSGPAGEAGK	GEQGPAGPPGFQGLPGPSGPAGEAGKPGER	GLTGPIGPPGPAGAPGDKGETGPSGPAGPTGAR	GPSGEAGTAGPPGTPGPQGLLGAPGILGLPGSR	GPPGAAGAPGPQGFQGPAGEPGEPGQTGPAGAR
Angolan colobus	Colobus angolensis palliatus	Primates	Cercopithecidae	Colobinae		XP_011815340.1	XP_011810470.1		GVQGPPGPAGPR	TGHPGTVGPAGIR	EGPVGLPGIDGR	EGPVGLPGIDGRPGPIGPAGAR	GETGPSGPAGPTGAR	GLHGEFGLPGPAGAR	PGEVGPPGPPGPAGEK	TGEVGAVGPPGFAGEK	STGGISVPGPMGPSGPR	GETGPAGPAGPVGPVGAR	GETGPSGPVGPAGAVGPR	GPPGESGAAGPTGPIGSR	GPNGEAGSAGPPGPPGLR	GEPGPVGVQGPPGPAGEEGKR	GLPGVAGAVGEPGPLGIAGPPGAR	GETGPAGRPGEVGPPGPPGPAGEK	GYPGNNGPVGAAGAPGPHGPVGPAGK	GHNGLQGLPGLAGHHGDQGAPGSVGPAGPR	GEQGPAGPPGFQGLPGPSGPAGEVGK	GEQGPAGPPGFQGLPGPSGPAGEVGKPGER	GLTGPIGPPGPAGAPGDKGETGPSGPAGPTGAR	GPSGEAGTAGPPGTPGPQGLLGAPGILGLPGSR	GPPGAAGAPGPQGFQGPAGEPGEPGQTGPAGAR
Francois' langur	Trachypithecus francoisi	Primates	Cercopithecidae	Colobinae		XM_033183450.1	XM_033194659.1		GVQGPPGPAGPR	TGHPGTVGPAGIR	EGPVGLPGIDGR	EGPVGLPGIDGRPGPIGPAGAR	GETGPSGPAGPTGAR	GLHGEFGLPGPAGAR	PGEVGPPGPPGPAGEK	TGEVGAVGPPGFAGEK	STGGISVPGPMGPSGPR	GETGPAGPAGPVGPVGAR	GETGPSGPVGPAGAVGPR	GPPGESGAAGPTGPIGSR	GPNGEAGSAGPPGPPGLR	GEPGPVGVQGPPGPAGEEGKR	GLPGVAGAVGEPGPLGIAGPPGAR	GETGPAGRPGEVGPPGPPGPAGEK	GYPGNNGPVGAAGAPGPHGPVGPAGK	GHNGLQGLPGLAGHHGDQGAPGSVGPAGPR	GEQGPAGPPGFQGLPGPSGPAGEAGK	GEQGPAGPPGFQGLPGPSGPAGEAGKPGER	GLTGPIGPPGPAGAPGDKGETGPSGPAGPTGAR	GPSGEAGTAGPPGTPGPQGLLGAPGILGLPGSR	GPPGAAGAPGPQGFQGPAGEPGEPGQTGPAGAR
Red colobus	Piliocolobus tephrosceles	Primates	Cercopithecidae	Colobinae		XP_023060211.2	XP_023082504.2		GVQGPPGPAGPR	TGHPGTVGPAGIR	EGPVGLPGIDGR	EGPVGLPGIDGRPGPIGPAGAR	GETGPSGPAGPTGAR	GLHGEFGLPGPAGAR	PGEVGPPGPPGPAGEK	TGEVGAVGPPGFAGEK	STGGISVPGPMGPSGPR	GETGPAGPAGPVGPVGAR	GETGPSGPVGPAGAVGPR	GPPGESGAAGPTGPIGSR	GPNGEAGSAGPPGPPGLR	GEPGPVGVQGPPGPAGEEGKR	GLPGVAGAVGEPGPLGIAGPPGAR	GETGPAGRPGEVGPPGPPGPAGEK	GYPGNNGPVGAAGAPGPHGPVGPAGK	GHNGLQGLPGLAGHHGDQGAPGSVGPAGPR	GEQGPAGPPGFQGLPGPSGPAGEVGK	GEQGPAGPPGFQGLPGPSGPAGEVGKPGER	GLTGPIGPPGPAGAPGDKGETGPSGPAGPTGAR	GPSGEAGTAGPPGTPGPQGLLGAPGILGLPGSR	GPPGAAGAPGPQGFQGPAGEPGEPGQTGPAGAR
Night monkey	Aotus nancymaae	Primates	Aotidae			XP_012318928.1	XP_012306220.1		GVQGPPGPAGPR	TGHPGTVGPAGIR	EGPVGLPGIDGR	EGPVGLPGIDGRPGPIGPAGAR	GETGPSGPAGPTGAR	GLPGEFGLPGPAGPR	PGEVGPPGPPGPAGEK	TGETGAVGPPGFAGEK	STGGISVPGPMGPSGPR	GETGPAGPAGPVGPVGSR	GETGPSGPVGPAGAVGPR	GPPGESGAAGPTGPIGSR	GPNGEAGSAGPPGPPGLR	GEPGPVGIQGPPGPAGEEGKR	GLPGVAGAVGEPGPLGIAGPPGAR	GETGPAGRPGEVGPPGPPGPAGEK	GYPGNIGPVGAAGAPGPHGPVGPAGK	GHNGLQGLPGLAGHHGDQGAPGSVGPAGPR	GEQGPAGPPGFQGLPGPSGPAGELGK	GEQGPAGPPGFQGLPGPSGPAGELGKPGER	GLTGPIGPPGPAGAPGDKGETGPSGPAGPTGAR	GPSGEAGTAGPPGTPGPQGLLGAPGILGLPGSR	GPPGAAGAPGPQGFQGPAGEPGEPGQTGPAGSR
Tufted capuchin	Sapajus apella	Primates	Cebidae	Cebinae		XM_032279977.1	XM_032252941.1		GVQGPPGPGGPR	TGHPGTVGPAGIR	EGPVGLPGIDGR	EGPVGLPGIDGRPGPIGPAGAR	GESGPSGPAGPTGAR	GLPGEFGLPGPAGPR	PGEVGPPGPPGPAGEK	TGETGAVGPPGFAGEK	STGGISVPGPMGPSGPR	GETGPAGPAGPVGPVGAR	GETGPSGPVGPSGAVGPR	GPPGESGAAGPTGPIGSR	GPNGEAGSAGPPGPPGLR	GEPGPVGVQGPPGPAGEEGKR	GLPGVAGALGEPGPLGIAGPPGAR	GETGPAGRPGEVGPPGPPGPAGEK	GYPGNIGPVGAAGAPGPHGPVGPAGK	GHNGLQGLPGLAGHHGDQGAPGSVGPAGPR	GEQGPAGPPGFQGLPGPSGPAGELGK	GEQGPAGPPGFQGLPGPSGPAGELGKPGER	GLTGPIGPPGPAGAPGDKGESGPSGPAGPTGAR	GPSGEAGTAGPPGTPGPQGLLGAPGILGLPGSR	GPPGAAGAPGPQGFQGPAGEPGEPGQTGPAGAR
Panamanian white-faced capuchin	Cebus imitator	Primates	Cebidae	Cebinae		XM_017540116.2	XM_017525116.1		GVQGPPGPAGPR	TGHPGTVGPAGIR	EGPVGLPGIDGR	EGPVGLPGIDGRPGPIGPAGAR	GESGPSGPAGPTGAR	GLPGEFGLPGPAGPR	PGEVGPPGPPGPAGEK	TGETGAVGPPGFAGEK	STGGISVPGPMGPSGPR	GETGPAGPAGPVGPVGAR	GETGPSGPVGPSGAVGPR	GPPGESGAAGPTGPIGSR	GPNGEAGSAGPPGPPGLR	GEPGPVGVQGPPGPAGEEGKR	GLPGVAGALGEPGPLGIAGPPGAR	GETGPAGRPGEVGPPGPPGPAGEK	GYPGNIGPVGAAGAPGPHGPVGPAGK	GHNGLQGLPGLAGHHGDQGAPGSVGPAGPR	GEQGPAGPPGFQGLPGPSGPAGELGK	GEQGPAGPPGFQGLPGPSGPAGELGKPGER	GLTGPIGPPGPAGAPGDKGESGPSGPAGPTGAR	GPSGEAGTAGPPGTPGPQGLLGAPGILGLPGSR	GPPGAAGAPGPQGFQGPAGEPGEPGQTGPAGAR
Colombian white-faced capuchin	Cebus capucinus	Primates	Cebidae	Cebinae		XP_017395605.1	XP_017380605.1		GVQGPPGPAGPR	TGHPGTVGPAGIR	EGPVGLPGIDGR	EGPVGLPGIDGRPGPIGPAGAR	GESGPSGPAGPTGAR	GLPGEFGLPGPAGPR	PGEVGPPGPPGPAGEK	TGETGAVGPPGFAGEK	STGGISVPGPMGPSGPR	GETGPAGPAGPVGPVGAR	GETGPSGPVGPSGAVGPR	GPPGESGAAGPTGPIGSR	GPNGEAGSAGPPGPPGLR	GEPGPVGVQGPPGPAGEEGKR	GLPGVAGALGEPGPLGIAGPPGAR	GETGPAGRPGEVGPPGPPGPAGEK	GYPGNIGPVGAAGAPGPHGPVGPAGK	GHNGLQGLPGLAGHHGDQGAPGSVGPAGPR	GEQGPAGPPGFQGLPGPSGPAGELGK	GEQGPAGPPGFQGLPGPSGPAGELGKPGER	GLTGPIGPPGPAGAPGDKGESGPSGPAGPTGAR	GPSGEAGTAGPPGTPGPQGLLGAPGILGLPGSR	GPPGAAGAPGPQGFQGPAGEPGEPGQTGPAGAR
Black-capped squirrel monkey	Saimiri boliviensis boliviensis	Primates	Cebidae	Saimiriinae		XM_003931264.3	XM_003921214.3		GVQGPPGPAGPR	TGHPGTVGPAGIR	EGPVGLPGIDGR	EGPVGLPGIDGRPGPIGPAGAR	GETGPSGPAGPTGAR	GLPGDFGLPGPAGPR	PGEVGPPGPPGPAGEK	SGETGAVGPPGFAGEK	STGGISVPGPMGPSGPR	GETGPAGPAGPVGPVGAR	GETGPSGPVGPTGAVGPR	GPPGESGAAGPAGPIGSR	GPNGEAGSAGPPGPPGLR	GEPGPVGVQGPPGPAGEEGKR	GLPGVAGALGEPGPLGIAGPPGAR	GETGPAGRPGEVGPPGPPGPAGEK	GYPGNIGPVGAAGAPGPHGPVGPAGK	GHNGLQGLPGLAGHHGDQGAPGSVGPAGPR	GEQGPAGPPGFQGLPGPSGPAGELGK	GEQGPAGPPGFQGLPGPSGPAGELGKPGER	GLTGPIGPPGPAGAPGDKGETGPSGPAGPTGAR	GPSGEAGTAGPPGTPGPQGLLGAPGILGLPGSR	GPPGAAGAPGPQGFQGPAGEPGEPGQTGPAGAR
Common marmoset	Callithrix jacchus	Primates	Callitrichidae			XM_035301256.1	XM_003733595.4		GVQGPPGPAGPR	TGHPGTVGPAGIR	EGPVGLPGIDGR	EGPVGLPGIDGRPGPIGPAGAR	GETGPSGPAGPTGAR	GLPGEFGLPGPAGPR	PGEVGPPGPPGPAGEK	TGETGAVGPPGFAGEK	STGGISVPGPMGPSGPR	GETGPAGPAGPIGPVGSR	GETGPSGPVGPAGAVGPR	GPPGESGAAGPTGPIGSR	GPNGEAGSAGPPGPPGLR	GEPGPVGVQGPPGPAGEEGKR	GLPGVAGAVGEPGPLGIAGPPGAR	GETGPAGRPGEVGPPGPPGPAGEK	GYPGNIGPVGAAGAPGPHGPVGPAGK	GHNGLQGLPGLAGHHGDQGAPGSVGPAGPR	GEQGPAGPPGFQGLPGPSGPAGELGK	GEQGPAGPPGFQGLPGPSGPAGELGKPGER	GLTGPIGPPGPAGAPGDKGETGPSGPAGPTGAR	GPSGEAGTAGPPGTPGPQGLLGAPGILGLPGSR	GPPGAAGAPGPQGFQGPAGEPGEPGQTGPAGAR
Northern white-cheeked Gibbon	Nomascus leucogenys	Primates	Hylobatidae			XM_030808056.1	XM_003252507.4		GVQGPPGPAGPR	TGHPGTVGPAGIR	EGPVGLPGIDGR	EGPVGLPGIDGRPGPIGPAGAR	GETGPSGPAGPTGAR	GLHGEFGLPGPAGPR	PGEVGPPGPPGPAGEK	TGEVGAVGPPGFAGEK	SAGGISVPGPMGPSGPR	GETGPAGPAGPVGPVGAR	GETGPSGPVGPAGAVGPR	GPPGESGAAGPTGPIGSR	GPNGEAGSAGPPGPPGLR	GEPGPVGVQGPPGPAGEEGKR	GLPGVAGAVGEPGPLGIAGPPGAR	GETGPAGRPGEVGPPGPPGPAGEK	GYPGNIGPVGAAGAPGPHGPVGPAGK	GHNGLQGLPGIAGHHGDQGAPGSVGPAGPR	GEQGPAGPPGFQGLPGPSGPAGEVGK	GEQGPAGPPGFQGLPGPSGPAGEVGKPGER	GLTGPIGPPGPAGAPGDKGETGPSGPAGPTGAR	GPSGEAGTAGPPGTPGPQGLLGAPGILGLPGSR	GPPGAAGAPGPQGFQGPAGEPGEPGQTGPAGAR
Siamang	Symphalangus syndactylus	Primates	Hylobatidae			XM_055257144.1	XM_055272662.1		GVQGPPGPAGPR	TGHPGTVGPAGIR	EGPVGLPGIDGR	EGPVGLPGIDGRPGPIGPAGAR	GETGPSGPAGPTGAR	GLHGEFGLPGPAGPR	PGEVGPPGPPGPAGEK	TGEVGAVGPPGFTGEK	STGGISVPGPMGPSGPR	GETGPAGPAGPVGPVGAR	GETGPSGPVGPAGAVGPR	GPPGESGAAGPTGPIGSR	GPNGEAGSAGPPGPPGLR	GEPGPVGVQGPPGPAGEEGKR	GLPGVAGAVGEPGPLGIAGPPGAR	GETGPAGRPGEVGPPGPPGPAGEK	GYPGNIGPVGAAGAPGPHGPVGPAGK	GHNGLQGLPGIAGHHGDQGAPGSVGPAGPR	GEQGPAGPPGFQGLPGPSGPAGEVGK	GEQGPAGPPGFQGLPGPSGPAGEVGKPGER	GLTGPIGPPGPAGAPGDKGETGPSGPAGPTGAR	GPSGEAGTAGPPGTPGPQGLLGAPGILGLPGSR	GPPGAAGAPGPQGFQGPAGEPGEPGQTGPAGAR
Silvery gibbon	Hylobates moloch	Primates	Hylobatidae			XP_032019162.1	XP_032616930.1		GVQGPPGPAGPR	TGHPGTVGPAGIR	EGPVGLPGIDGR	EGPVGLPGIDGRPGPIGPAGAR	GETGPSGPAGPTGAR	GLHGEFGLPGPAGPR	PGEVGPPGPPGPAGEK	TGEVGAVGPPGFTGEK	STGGISVPGPMGPSGPR	GETGPAGPAGPVGPVGAR	GETGPSGPVGPAGAVGPR	GPPGESGAAGPTGPIGSR	GPNGEAGSAGPPGPPGLR	GEPGPVGVQGPPGPAGEEGKR	GLPGVAGAVGEPGPLGIAGPPGAR	GETGPAGRPGEVGPPGPPGPAGEK	GYPGNIGPVGAAGAPGPHGPVGPAGK	GHNGLQGLPGIAGHHGDQGASGSVGPAGPR	GEQGPAGPPGFQGLPGPSGPAGEVGK	GEQGPAGPPGFQGLPGPSGPAGEVGKPGER	GLTGPIGPPGPAGAPGDKGETGPSGPAGPTGAR	GPSGEAGTAGPPGTPGPQGLLGAPGILGLPGSR	GPPGAAGAPGPQGFQGPAGEPGEPGQTGPAGAR
Gray mouse lemur	Microcebus murinus	Primates	Cheirogaleidae			XM_012789741.2	XM_012757123.1		GVQGPPGPAGPR	SGHPGTVGPAGIR	EGPVGLPGIDGR	EGPVGLPGIDGRPGPIGPAGAR	GETGPSGPAGPTGAR	GLPGEFGLPGPAGAR	PGEVGPPGPPGPAGEK	TGETGASGPPGFAGEK	STGISVPGPMGPSGPR	GETGPAGPAGPIGPAGAR	GEPGPAGSVGPVGAVGPR	GPPGESGAAGPTGPIGSR	GPNGEPGSAGPAGPPGLR	GEPGPAGVQGPPGPAGEEGKR	GLPGVAGSVGEPGPLGISGPPGAR	GETGPAGRPGEVGPPGPPGPAGEK	GYPGNIGPVGAAGAPGPHGSVGPAGK	GHAGLQGLPGLAGHHGDQGAPGSVGPAGPR	GEQGPAGPPGFQGLPGPSGPAGELGK	GEQGPAGPPGFQGLPGPSGPAGELGKPGER	GLTGPIGPPGPAGAPGDKGETGPSGPAGPTGAR	GPSGESGTAGPPGTPGPQGLLGAPGILGLPGSR	GPPGAAGAPGPQGFQGPAGEPGEPGQTGPAGSR
Ring-tailed lemur	Lemur catta	Primates	Lemuridae			XP_045382166.1	XP_045420520.1		GVQGPPGPAGPR	SGHPGTVGPAGIR	EGPVGLPGIDGR	EGPVGLPGIDGRPGPIGPAGAR	GETGPSGPAGPTGAR	GIPGEFGLPGPAGVR	PGEVGPPGPPGPAGEK	TGETGASGPPGFAGEK	STGISVPGPMGPSGPR	GETGPAGPAGPVGPAGAR	GEPGPAGSVGPVGAVGPR	GPPGESGAAGPTGPIGSR	GPTGEPGSAGPAGPPGLR	GEPGPAGVQGPPGPAGEEGKR	GLPGVAGSVGEPGPLGISGPPGAR	GETGPAGRPGEVGPPGPPGPAGEK	GYPGNIGPVGAAGAPGPHGPVGPAGK	GHGGLQGLPGLAGHHGDQGAPGSVGPAGPR	GEQGPAGPPGFQGLPGPSGPAGELGK	GEQGPAGPPGFQGLPGPSGPAGELGKPGER	GLTGPIGPPGPAGAAGDKGETGPSGPAGPTGAR	GPSGESGTAGPPGTPGPQGLLGAPGILGLPGSR	GPPGAAGAPGPQGFQGPAGEPGEPGQTGPAGSR
Aye-aye	Daubentonia madagascariensis	Primates	Daubentoniidae			Perry et al. 2012	Perry et al. 2012		GVQGPPGPAGPR	SGHPGTVGPAGIR	EGPMGLPGIDGR	EGPAGLPGIDGRPGPIGPAGAR		GLPGEFGLPGPAGAR	PGEVGPPGPPGPAGEK	TGETGASGPPGFAGEK			GEPGPAGSVGPVGAVGPR	GPPGESGAAGPSGPIGSR	GPNGEPGSPGPAGPPGLR		GLPGVAGAVGEPGPLGISGPPGAR	GETGPAGRPGEVGPPGPPGPAGEK	GYPGNIGPVGAAGAPGPHGPVGPAGK	GHAGLQGLPGLAGHHGDQGAPGSVGPAGPR		GEQGPAGPPGFQGLPGPSGPAGELGKPGER		GPSGEAGTAGPPGTPGPQGLLGAPGILGLPGSR	GPPGAAGAPGPQGFQGPAGEPGEPGQTGPAGAR
Coquerel's sifaka	Propithecus coquereli	Primates	Indriidae			XP_012516812.1	XP_012503150.1		GVQGPPGPAGPR	SGHPGTVGPAGIR	EGPVGLPGIDGR	EGPVGLPGIDGRPGPIGPAGAR	GETGPSGPAGPTGAR	GIPGEFGLPGPAGVR	PGEVGPPGPPGPAGEK	TGETGASGPPGFAGEK	STGISVPGPMGPSGPR	GETGPAGPAGPVGPAGAR	GEPGPVGSVGPVGAVGPR	GPPGESGAAGPTGPIGSR	GSNGEPGSAGPAGPPGLR	GEPGPAGVQGPPGPAGEEGKR	GLPGVAGAVGEPGPLGISGPPGAR	GETGPAGRPGEVGPPGPPGPAGEK	GYPGNIGPVGAAGAPGPHGPVGPAGK	GHAGLQGLPGLAGHHGDQGAPGSVGPAGPR	GEQGPAGPPGFQGLPGPSGPAGELGK	GEQGPAGPPGFQGLPGPSGPAGELGKPGER	GLTGPIGPPGPAGAPGDKGETGPSGPAGPTGAR	GPSGESGTAGPPGTPGPQGLLGAPGILGLPGSR	GPPGAAGAPGPQGFQGPAGEPGEPGQTGPAGSR
Northern greater galago	Otolemur garnettii	Primates	Galagidae			XP_003786538.1	XP_003782725.1		GVQGPPGPAGPR	NGHPGTVGPAGVR	EGPAGLPGVDGR	EGPAGLPGVDGRPGPVGPAGAR	GESGPSGPAGPTGAR	GLHGEFGLPGPAGPR	TGEVGPPGPPGPAGEK	SGETGPSGPPGFAGEK	SAGVSVPGPMGPSGPR	GETGPSGPAGPVGPAGAR	GEPGAVGPVGPTGAVGPR	GPPGESGAAGPSGPLGSR	GSNGEPGSAGPSGPPGLR	GEPGPAGVQGPPGPAGEEGKR	GLPGVAGAVGEPGPLGVAGPPGAR	GETGPAGRTGEVGPPGPPGPAGEK	GYPGNVGPAGAVGAPGSHGPVGPAGK	GHGGLQGLPGIAGHHGDQGAPGSVGPAGPR	GEQGPAGPPGFQGLPGPSGPAGEVGK	GEQGPAGPPGFQGLPGPSGPAGEVGKPGER	GLTGPIGPPGPAGAPGDKGESGPSGPAGPTGAR	GPSGEAGAAGPPGTPGPQGLLGAPGILGLPGSR	GPPGASGAPGPQGFQGPAGEPGEPGQTGPAGAR
Philippine tarsier	Carlito syrichta	Primates	Tarsiidae			XP_008063438.1	XP_008067045.1		GVQGPPGPAGPR	SGHPGTVGPAGIR	EGPMGLPGIDGR	EGPMGLPGIDGRPGAIGPAGAR	GESGPSGPAGPTGAR	GLPGEFGLPGPAGPR	PGEVGPPGPPGPSGEK	TGETGASGPPGFAGEK	SAGISVPGPMGPSGPR	GETGPAGPAGPIGPAGAR	GEPGPAGSVGPTGAAGPR	GPPGESGGAGPSGPIGSR	GPNGESGSAGPTGPPGLR	GEPGPAGVQGPPGPAGEEGKR	GLPGVAGALGEPGPLGISGPPGAR	GETGPAGRPGEVGPPGPPGPSGEK	GYPGNIGPVGAAGAPGPHGPVGPAGK	GHVGLLGLPGLAGQHGDQGSPGPVGPAGPR	GEQGPAGPPGFQGLPGPAGTAGEAGK	GEQGPAGPPGFQGLPGPAGTAGEAGKPGER	GLTGPIGPPGPAGAAGDKGESGPSGPAGPTGAR	GPSGEAGTAGPPGTPGPQGLLGAPGILGLPGSR	GPPGASGAPGPQGFQGPAGEPGEPGQTGPAGAR
Sunda slow loris	Nycticebus coucang	Primates	Lorisidae			XM_053569350.1	XM_053609703.1		GVQGPPGPAGPR	SGHPGTVGPAGVR	EGPAGLPGTDGR	EGPAGLPGTDGRPGPVGPAGPR	GESGPSGPAGPTGAR	GLHGEFGLPGPAGPR	PGEAGPPGPPGPAGEK	SGETGASGPPGFAGEK	SAGVSVPGPMGPSGPR	GETGPSGPAGPVGPAGAR	GEPGPVGSVGPTGAVGPR	GPPGESGAAGPSGPLGSR	GSNGEAGSAGPSGPPGLR	GEPGPVGVQGPPGPAGEEGKR	GLPGVAGSVGEPGPLGVSGPPGAR	GETGPAGRPGEAGPPGPPGPAGEK	GYPGNVGPTGAVGAPGAHGPVGPAGK	GHGGLQGLPGLAGHHGDQGAPGSVGPAGPR	GEQGPAGPPGFQGLPGPSGPAGEAGK	GEQGPAGPPGFQGLPGPSGPAGEAGKPGER	GLTGPIGPPGPAGAPGDKGESGPSGPAGPTGAR	GPSGEAGTAGPPGTPGPQGLLGAPGILGLPGSR	GPPGASGAPGPQGFQGPAGEPGEPGQTGPAGAR
Sunda flying lemur	Galeopterus variegatus	Dermoptera	Cynocephalidae			XM_008595059.1	XM_008571649.1		GVQGPPGPAGPR	TGHPGAVGPAGIR	EGPAGLPGIDGR	EGPAGLPGIDGRPGPIGPAGAR	GESGPSGPPGPTGAR	GLHGEFGLPGPAGPR	PGEVGPPGPPGPSGEK	TGETGAVGLPGFAGEK	SAGGISVPGPMGPSGPR	GETGPSGPAGPIGPVGAR	GEPGPVGPVGPVGSVGPR	GPPGQSGAAGPPGPIGSR	GPNGESGSAGPTGPPGLR	GEPGPTGVQGPPGPAGEEGKR	GLPGVAGAVGEPGPLGISGPPGAR	GETGPAGRPGEVGPPGPPGPSGEK	GYPGNIGPTGTVGAPGPQGSVGPAGK	GHGGLQGLPGLAGQHGDQGPPGTVGPAGPR	GEQGPAGPPGFQGLPGPAGTTGEAGK	GEQGPAGPPGFQGLPGPAGTTGEAGKPGER	GLTGPIGPPGPAGAAGDKGESGPSGPPGPTGAR	GPSGEPGTAGPPGTPGPQGQLGTPGILGLPGSR	GPPGAAGAPGPQGFQGPAGEPGEPGQTGPAGAR
Domestic pig	Sus scrofa domesticus	Cetartiodactyla	Suidae		Buckley et al. 2009	LC223106.1	LC223107.1		GVQGPPGPAGPR	TGQPGAVGPAGIR	EGPAGLPGIDGR	EGPAGLPGIDGRPGPIGPAGAR	GETGPSGPAGPTGAR	GIPGEFGLPGPAGPR	PGEAGPPGPPGPAGEK	TGETGASGPPGFAGEK	SAGISVPGPMGPSGPR	GETGPAGPAGPVGPVGAR	GEPGPAGSVGPAGAVGPR	GPPGESGAAGPAGPIGSR	GPNGEVGSAGPPGPPGLR	GEPGPTGVQGPPGPAGEEGKR	GLPGVAGSVGEPGPLGIAGPPGAR	GETGPAGRPGEAGPPGPPGPAGEK	GYPGNPGPAGAAGAPGPQGAVGPAGK	GHNGLQGLPGLAGHHGDQGAPGPVGPAGPR	GEQGPAGPPGFQGLPGPAGTAGEVGK	GEQGPAGPPGFQGLPGPAGTAGEVGKPGER	GLTGPIGPPGPAGAPGDKGETGPSGPAGPTGAR	GPSGEPGTAGPPGTPGPQGILGAPGFLGLPGSR	GPPGAVGAPGPQGFQGPAGEPGEPGQTGPAGAR
Common warthog	Phacochoerus africanus	Cetartiodactyla	Suidae			XM_047757101.1	XM_047752035.1		GVQGPPGPAGPR	TGQPGAVGPAGIR	EGPAGLPGIDGR	EGPAGLPGIDGRPGPIGPAGAR	GETGPSGPAGPTGAR	GIPGEFGLPGPAGPR	PGEAGPPGPPGPAGEK	TGETGASGPPGFAGEK	SAGISVPGPMGPSGPR	GETGPAGPAGPIGPVGAR	GEPGPAGSVGPAGAVGPR	GPPGESGAAGPAGPIGSR	GPNGEVGSAGPPGPPGLR	GEPGPTGVQGPPGPAGEEGKR	GLPGVAGSVGEPGPLGIAGPPGAR	GETGPAGRPGEAGPPGPPGPAGEK	GYPGNPGPAGAAGAPGPAGAVGPAGK	GHNGLQGLPGLAGHHGDQGAPGPVGPAGPR	GEQGPAGPPGFQGLPGPAGTAGEVGK	GEQGPAGPPGFQGLPGPAGTAGEVGKPGER	GLTGPIGPPGPAGAPGDKGETGPSGPAGPTGAR	GPSGEPGTAGPPGTPGPQGILGAPGFLGLPGSR	GPPGAVGAPGPQGFQGPAGEPGEPGQTGPAGAR
Chacoan peccary	Catagonus wagneri	Cetartiodactyla	Tayassuidae			ENSCWAG00000021989	ENSCWAG00000006733		GVQGPPGPAGPR	TGQAGAVGPAGIR	EGPAGLPGIDGR	EGPAGLPGIDGRPGPIGPAGAR	GETGPSGPAGPTGAR	GIPGEFGLPGPAGPR	PGEAGPPGPPGPAGEK	TGETGASGPPGFAGEK	SAGISVPGPMGPSGPR	GETGPSGPAGPIGPVGAR	GEPGPAGAVGPAGAVGPR	GPPGESGAAGPAGPIGSR	GPNGEVGSAGPPGPPGLR	GEPGPTGVQGPPGPAGEEGKR	GLPGVAGSVGEPGPLGIAGPPGAR	GETGPAGRPGEAGPPGPPGPAGEK	GYAGNPGPAGAAGAPGPQGAVGPAGK	GHNGLQGLPGLAGHHGDQGAPGPVGPAGPR	GEQGPAGPPGFQGLPGPAGTAGEVGK	GEQGPAGPPGFQGLPGPAGTAGEVGKPGER	GLTGPIGPPGPAGAPGDKGETGPSGPAGPTGAR	GPSGEPGTAGPPGTPGPQGLLGAPGFLGLPGSR	GPPGAAGAPGPQGFQGPAGEPGEPGQTGPAGAR
Bactrian Camel	Camelus bactrianus	Cetartiodactyla	Camelidae		Rybczynski et al. 2013	XM_010949098.2	XM_010972601.2		GVQGPPGPAGPR	SGHPGTVGPAGLR	EGPVGLPGIDGR	EGPVGLPGIDGRPGPIGPAGAR	GETGPSGPAGPTGAR	GIPGEFGLPGPAGSR	PGEVGPPGPPGPAGEK	AGETGASGPPGFAGEK	STGISVPGPMGPSGPR	GETGPAGPAGPIGPVGAR	GEPGAAGSVGPTGAIGPR	GPPGESGAAGPAGPIGSR	GPTGEVGSPGPAGPPGLR	GEPGPTGVQGPPGPAGEEGKR	GLPGVAGAVGEPGPLGISGPPGAR	GETGPAGRPGEVGPPGPPGPAGEK	GYPGNAGPTGVVGAPGPQGPVGPAGK	GHNGLQGLPGLAGHHGDQGASGPVGPAGPR	GEQGPAGPPGFQGLPGPAGTAGEVGK	GEQGPAGPPGFQGLPGPAGTAGEVGKPGER	GLTGPIGPPGPAGAPGDKGETGPSGPAGPTGAR	GPSGEAGTAGPPGTPGPQGLLGAPGFLGLPGSR	GPPGAAGAPGPQGFQGPAGEPGEPGQTGPAGAR
Wild bactrian camel	Camelus ferus	Cetartiodactyla	Camelidae			XM_032457786.1	XM_006178535.2		GVQGPPGPAGPR	SGHPGTVGPAGLR	EGPVGLPGIDGR	EGPVGLPGIDGRPGPIGPAGAR	GETGPSGPAGPTGAR	GIPGEFGLPGPAGSR	PGEVGPPGPPGPAGEK	AGETGASGPPGFAGEK	STGISVPGPMGPSGPR	GETGPAGPAGPIGPVGAR	GEPGAAGSVGPTGAIGPR	GPPGESGAAGPAGPIGSR	GPTGEVGSPGPAGPPGLR	GEPGPTGVQGPPGPAGEEGKR	GLPGVAGAVGEPGPLGISGPPGAR	GETGPAGRPGEVGPPGPPGPAGEK	GYPGNAGPTGVVGAPGPQGPVGPAGK	GHNGLQGLPGLAGHHGDQGASGPVGPAGPR	GEQGPAGPPGFQGLPGPAGTAGEVGK	GEQGPAGPPGFQGLPGPAGTAGEVGKPGER	GLTGPIGPPGPAGAPGDKGETGPSGPAGPTGAR	GPSGEAGTAGPPGTPGPQGLLGAPGFLGLPGSR	GPPGAAGAPGPQGFQGPAGEPGEPGQTGPAGAR
Dromedary	Camelus dromedarius	Cetartiodactyla	Camelidae		Buckley et al. 2009	XM_031469629.1	XM_010979664.2		GVQGPPGPAGPR	SGHPGTVGPAGLR	EGPVGLPGIDGR	EGPVGLPGIDGRPGPIGPAGAR	GETGPSGPAGPTGAR	GIPGEFGLPGPAGPR	PGEVGPPGPPGPAGEK	AGETGASGPPGFAGEK	STGISVPGPMGPSGPR	GETGPAGPAGPIGPVGAR	GEPGAAGSVGPTGAIGPR	GPPGESGAAGPAGPIGSR	GPTGEVGSPGPAGPPGLR	GEPGPTGVQGPPGPAGEEGKR	GLPGVAGAVGEPGPLGISGPPGAR	GETGPAGRPGEVGPPGPPGPAGEK	GYPGNAGPTGVVGAPGPQGPVGPAGK	GHNGLQGLPGLAGHHGDQGASGPVGPAGPR	GEQGPAGPPGFQGLPGPAGTAGEVGK	GEQGPAGPPGFQGLPGPAGTAGEVGKPGER	GLTGPIGPPGPAGAPGDKGETGPSGPAGPTGAR	GPSGEAGTAGPPGTPGPQGLLGAPGFLGLPGSR	GPPGAAGAPGPQGFQGPAGEPGEPGQTGPAGAR
Llama	Lama glama	Cetartiodactyla	Camelidae		Rybczynski et al. 2013																									GPSGEPGTAGPPGTPGPQGLLGAPGFLGLPGSR
Alpaca	Vicugna pacos	Cetartiodactyla	Camelidae		Rybczynski et al. 2013	XM_006218653.3	XM_006207628.2		GVQGPPGPAGPR	SGHPGTVGPAGLR	EGPVGLPGIDGR	EGPVGLPGIDGRPGPIGPAGAR	GETGPSGPAGPTGAR	GIPGEFGLPGPAGPR	PGEVGPPGPPGPAGEK	AGETGASGPPGFAGEK	STGISVPGPMGPSGPR	GETGPAGPAGPIGPVGAR	GEPGAAGSVGPTGAIGPR	GPPGESGAAGPAGPIGSR	GPTGEVGSPGPAGPPGLR	GEPGPTGVQGPPGPAGEEGKR	GLPGVAGAVGEPGPLGISGPPGAR	GETGPAGRPGEVGPPGPPGPAGEK	GYPGNAGPTGVVGAPGPQGPVGPAGK	GHNGLQGLPGLAGHHGDQGAPGPVGPAGPR	GEQGPAGPPGFQGLPGPAGTAGEVGK	GEQGPAGPPGFQGLPGPAGTAGEVGKPGER	GLTGPIGPPGPAGAPGDKGETGPSGPAGPTGAR	GPSGEPGTAGPPGTPGPQGLLGAPGFLGLPGSR	GPPGAAGAPGPQGFQGPAGEPGEPGQTGPAGAR
Vicuna	Vicugna vicugna	Cetartiodactyla	Camelidae		Buckley et al. 2009
Hippo	Hippopotamus amphibius	Cetartiodactyla	Hippopotamidae		Buckley et al. 2009	C0HJN5.1	C0HJN6.1	Welker et al. 2015	GVQGPPGPAGPR	TGHPGAVGPAGIR	EGPVGLPGIDGR	EGPVGLPGIDGRPGPTGPAGAR	GESGPSGPAGPTGAR	GIPGEFGLPGPAGPR	PGEVGPPGPPGPAGEK	SGETGASGPPGFAGEK	STGISVPGPMGPSGPR	GETGPAGPAGPIGPVGAR	GEPGPAGVVGPTGAVGPR	GPPGESGAAGPTGPIGNR	GSTGEIGPAGPPGPPGLR	GEPGPTGIQGPPGPAGEEGKR	GIPGVAGSVGEPGPIGIAGPPGAR	GETGPAGRPGEVGPPGPPGPAGEK		GHNGLQGLPGLAGHHGDQGAPGSVGPAGPR	GEQGPAGPPGFQGLPGPAGTAGEAGK	GEQGPAGPPGFQGLPGPAGTAGEAGKPGER	GLTGPIGPPGPAGAPGDKGESGPSGPAGPTGAR	GPSGEPGTAGPPGTPGPQGILGAPGFLGLPGSR	GPPGASGAPGPQGFQGPPGEPGEPGQTGPAGAR
Pygmy hippo	Choeropsis liberiensis	Cetartiodactyla	Hippopotamidae		Buckley et al. 2009
(Common) bottlenose dolphin	Tursiops truncatus	Cetartiodactyla	Delphinidae		Buckley et al. 2014	XP_033703059.1	XP_019783093.1		GVQGPSGPAGPR	TGHPGAVGPAGIR	EGPMGLPGIDGR	EGPMGLPGIDGRPGPIGPAGAR	GETGPSGPAGPTGAR	GIPGEFGLPGPAGPR	AGEVGPPGPPGPAGEK	TGETGASGPPGFVGEK	STGISVPGPMGPSGPR	GETGPAGPAGPIGPAGAR	GEPGPSGPIGLAGAVGPR	GPPGESGAAGPTGPVGSR	GSTGEIGSAGPPGPPGLR	GEPGPTGIQGPPGPAGEEGKR	GLPGVAGSVGEPGPLGIAGPTGAR	GETGPAGRAGEVGPPGPPGPAGEK	GYPGNAGPTGTVGAPGPQGPVGPTGK	GHNGLQGLPGLAGHHGDQGAPGTVGPAGPR	GEQGPAGPPGFQGLPGPAGTAGEAGK	GEQGPAGPPGFQGLPGPAGTAGEAGKAGER	GLTGPIGPPGPAGAPGDKGETGPSGPAGPTGAR	GPSGEPGTAGSPGTPGPQGLLGAPGFLGLPGSR	GPPGASGVPGPQGFQGPPGEPGEPGQTGPAGAR
Striped dolphin (Euphrosyne dolphin)	Stenella coeruleoalba	Cetartiodactyla	Delphinidae		Buckley et al. 2014																		GLPGVAGSVGEPGPLGIAGPTGAR
Risso's dolphin	Grampus griseus	Cetartiodactyla	Delphinidae		Buckley et al. 2014																		GLPGVAGSVGEPGPLGIAGPTGAR
Common dolphin	Delphinus delphis	Cetartiodactyla	Delphinidae		Buckley et al. 2014																		GLPGVAGSVGEPGPLGIAGPTGAR
White-beaked dolphin	Lagenorhynchus albirostris	Cetartiodactyla	Delphinidae		Buckley et al. 2014																		GLPGVAGSVGEPGPLGIAGPTGAR
White-sided dolphin	Lagenorhynchus obliquidens	Cetartiodactyla	Delphinidae		Buckley et al. 2014	XM_027094346.1	XM_027102474.1		GVQGPSGPAGPR	TGHPGAVGPAGIR	EGPMGLPGIDGR	EGPMGLPGIDGRPGPIGPAGAR	GETGPSGPAGPTGAR	GIPGEFGLPGPAGPR	AGEVGPPGPPGPAGEK	TGETGASGPPGFVGEK	STGISVPGPMGPSGPR	GETGPAGPAGPIGPAGAR	GEPGPSGPIGLAGAVGPR	GPPGESGAAGPTGPVGSR	GSTGEIGSAGPPGPPGLR	GEPGPTGIQGPPGPAGEEGKR	GLPGVAGSVGEPGPLGIAGPTGAR	GETGPAGRAGEVGPPGPPGPAGEK	GYPGNAGPTGTVGAPGPQGPVGPTGK	GHNGLQGLPGLAGHHGDQGAPGTVGPAGPR	GEQGPAGPPGFQGLPGPAGTAGEAGK	GEQGPAGPPGFQGLPGPAGTAGEAGKAGER	GLTGPIGPPGPAGAPGDKGETGPSGPAGPTGAR	GPSGEPGTAGSPGTPGPQGLLGAPGFLGLPGSR	GPPGASGVPGPQGFQGPPGEPGEPGQTGPAGAR
Orca	Orcinus orca	Cetartiodactyla	Delphinidae		Buckley et al. 2014	XM_004282622.3	XM_004265587.4		GVQGPSGPAGPR	TGHPGAVGPAGIR	EGPMGLPGIDGR	EGPMGLPGIDGRPGPIGPAGAR	GETGPSGPAGPTGAR	GIPGEFGLPGPAGPR	AGEVGPPGPPGPAGEK	TGETGASGPPGFVGEK	STGISVPGPMGPSGPR	GETGPAGPAGPIGPAGAR	GEPGPSGPIGLAGAVGPR	GPPGESGAAGPTGPVGSR	GTTGEIGSAGPPGPPGLR	GEPGPTGIQGPPGPAGEEGKR	GLPGVAGSVGEPGPLGIAGPTGAR	GETGPAGRAGEVGPPGPPGPAGEK	GYPGNAGPTGTVGAPGPQGPVGPTGK	GHNGLQGLPGLAGHHGDQGAPGTVGPAGPR	GEQGPAGPPGFQGLPGPAGTAGEAGK	GEQGPAGPPGFQGLPGPAGTAGEAGKAGER	GLTGPIGPPGPAGAPGDKGETGPSGPAGPTGAR	GPSGEPGTAGSPGTPGPQGLLGAPGFLGLPGSR	GPPGASGVPGPQGFQGPPGEPGEPGQTGPAGAR
Baiji	Lipotes vexillifer	Cetartiodactyla	Lipotidae			XP_007465127.1	XP_007450704.1		GVQGPSGPAGPR	TGHPGAVGPAGIR	EGPMGLPGIDGR	EGPMGLPGIDGRPGPIGPAGTR	GETGPSGPAGPTGAR	GIPGEFGLPGPAGPR	AGEVGPPGPPGPAGEK	TGETGASGPPGFAGEK	STGISVPGPMGPSGPR	GETGPAGPAGPIGPVGAR	GESGPSGPVGLAGAVGPR	GPPGESGAAGPAGPIGSR	GTTGEIGSAGPPGPPGLR	GEPGPTGIQGPPGPAGEEGKR	GLPGVAGSVGEPGPLGIAGPTGAR	GETGPAGRAGEVGPPGPPGPAGEK	GYPGNAGPTGTVGAPGPQGPVGPTGK	GHNGLQGLPGLAGHHGDQGAPGTVGPAGPR	GEQGPAGPPGFQGLPGPAGTAGEAGK	GEQGPAGPPGFQGLPGPAGTAGEAGKAGER	GLTGPIGPPGPAGAPGDKGETGPSGPAGPTGAR	GPSGEPGTAGSPGTPGPQGLLGAPGFLGLPGSR	GPPGASGAPGPQGFQGPPGEPGEPGQTGPAGSR
Dall porpoise	Phocoenoides dalli	Cetartiodactyla	Phocoenidae		Kirby et al. 2013																		GLPGVAGSVGEPGPLGIAGPTGAR
Harbor porpoise	Phocoena phocoena	Cetartiodactyla	Phocoenidae		Buckley et al. 2014																		GLPGVAGSVGEPGPLGIAGPTGAR
Vaquita	Phocoena sinus	Cetartiodactyla	Phocoenidae			XM_032615700.1	XM_032642747.1		GVQGPSGPAGPR	TGHPGAVGPAGIR	EGPMGLPGIDGR	EGPMGLPGIDGRPGPIGPAGTR	GETGPSGPAGPTGAR	GIPGEFGLPGPAGPR	AGEVGPPGPPGPAGEK	TGETGASGPPGFVGEK	STGISVPGPMGPSGPR	GETGPAGPAGPIGPVGAR	GEPGPSGPVGLAGAVGPR	GPPGESGAAGPAGPIGSR	GTTGEIGSAGPPGPPGLR	GEPGPTGIQGPPGPAGEEGKR	GLPGVAGSVGEPGPLGIAGPTGAR	GETGPAGRAGEVGPPGPPGPAGEK	GYPGNAGPTGTVGAPGPQGPVGPTGK	GHNGLQGLPGLAGHHGDQGAPGTVGPAGPR	GEQGPAGPPGFQGLPGPAGTAGEAGK	GEQGPAGPPGFQGLPGPAGTAGEAGKAGER	GLTGPIGPPGPAGAPGDKGETGPSGPAGPTGAR	GPSGEPGTAGSPGTPGPQGLLGAPGFLGLPGSR	GPPGASGAPGPQGFQGPPGEPGEPGQTGPAGAR
Yangtze finless porpoise (Narrow-ridged finless porpoise)	Neophocaena asiaeorientalis	Cetartiodactyla	Phocoenidae			XM_024745442.1	XM_024767086.1		GVQGPSGPAGPR	TGHPGAVGPAGIR	EGPMGLPGIDGR	EGPMGLPGIDGRPGPIGPAGTR	GETGPSGPAGPTGAR	GIPGEFGLPGPAGPR	AGEVGPPGPPGPAGEK	TGETGASGPPGFVGEK	STGISVPGPMGPSGPR	GETGPAGPAGPIGPVGAR	GEPGPSGPVGLAGAVGPR	GPPGESGAAGPAGPIGSR	GTTGEIGSAGPPGPPGLR	GEPGPTGIQGPPGPAGEEGKR	GLPGVAGSVGEPGPLGIAGPTGAR	GETGPAGRAGEVGPPGPPGPAGEK	GYPGNAGPTGTVGAPGPQGPVGPTGK	GHNGLQGLPGLAGHHGDQGAPGTVGPAGPR	GEQGPAGPPGFQGLPGPAGTAGEAGK	GEQGPAGPPGFQGLPGPAGTAGEAGKAGER	GLTGPIGPPGPAGAPGDKGETGPSGPAGPTGAR	GPSGEPGTAGSPGTPGPQGLLGAPGFLGLPGSR	GPPGASGAPGPQGFQGPPGEPGEPGQTGPAGAR
Narwhal	Monodon monoceros	Cetartiodactyla	Monodontidae		Buckley et al. 2014	XM_029212499.1	XM_029233657.1		GVQGPSGPAGPR	TGHPGAVGPAGIR	EGPMGLPGIDGR	EGPMGLPGIDGRPGPIGPAGTR	GETGPSGPAGPTGAR	GIPGEFGLPGPAGSR	AGEVGPPGPPGPAGEK	TGETGASGPPGFVGEK	STGISVPGPMGPSGPR	GETGPAGPAGPIGPVGAR	GEPGPSGPAGLAGAVGPR	GPPGESGAAGPAGPIGSR	GTTGEIGSAGPPGPPGLR	GEPGPTGIQGPPGPAGEEGKR	GLPGVAGSVGEPGPLGIAGPAGAR	GETGPAGRAGEVGPPGPPGPAGEK	GYPGNAGPTGTAGAPGPQGPVGPTGK	GHNGLQGLPGLAGHHGDQGAPGTVGPAGPR	GEQGPAGPPGFQGLPGPAGTAGEAGK	GEQGPAGPPGFQGLPGPAGTAGEAGKAGER	GLTGPIGPPGPAGAPGDKGETGPSGPAGPTGAR	GPSGEPGTAGSPGTPGPQGLLGVPGFLGLPGSR	GPPGASGAPGPQGFQGPPGEPGEPGQTGPAGAR
Beluga whale	Delphinapterus leucas	Cetartiodactyla	Monodontidae		Buckley et al. 2014	XP_022413783.1	XP_030615675.1		GVQGPSGPAGPR	TGHPGAVGPAGIR	EGPMGLPGIDGR	EGPMGLPGIDGRPGPIGPAGTR	GETGPSGPAGPTGAR	GIPGEFGLPGPAGSR	AGEVGPPGPPGPAGEK	TGETGASGPPGFVGEK	STGISVPGPMGPSGPR	GETGPAGPAGPIGPVGAR	GEPGPSGPAGLAGAVGPR	GPPGESGAAGPAGPIGSR	GTTGEIGSAGPPGPPGLR	GEPGPTGIQGPPGPAGEEGKR	GLPGVAGSMGEPGPLGIAGPAGAR	GETGPAGRAGEVGPPGPPGPAGEK	GYPGNAGPTGTAGAPGPQGPVGPTGK	GHNGLQGLPGLAGHHGDQGAPGTVGPAGPR	GEQGPAGPPGFQGLPGPAGTAGEAGK	GEQGPAGPPGFQGLPGPAGTAGEAGKAGER	GLTGPIGPPGPAGAPGDKGETGPSGPAGPTGAR	GPSGEPGTAGSPGTPGPQGLLGVPGFLGLPGSR	GPPGASGAPGPQGFQGPPGEPGEPGQTGPAGAR
Sperm whale	Physeter macrocephalus/Physeter catodon	Cetartiodactyla	Physeteridae		Buckley et al. 2014	XM_007128545.2	XM_007105299.3		GVQGPSGPAGPR	TGHPGAVGPAGIR	EGPTGLPGIDGR	EGPTGLPGIDGRPGPIGPAGTR	GETGPSGPAGPTGAR	GIPGEFGLPGPAGPR	AGEVGPPGPPGPAGEK	TGETGASGPPGFVGEK	STGISVPGPMGPSGPR	GETGPAGPAGPIGPVGAR	GESGPSGPVGLAGAVGPR	GPPGESGAAGPAGPIGSR	GTTGEIGSAGPPGPPGLR	GEPGPTGIQGPPGPAGEEGKR	GLPGVAGSLGEPGPLGIAGPTGAR	GETGPAGRAGEVGPPGPPGPAGEK	GYPGNAGPTGTAGAPGPQGPVGPTGK	GHNGLQGLPGLAGHHGDQGAPGTVGPAGPR	GEQGPAGPPGFQGLPGPAGTAGEAGK	GEQGPAGPPGFQGLPGPAGTAGEAGKAGER	GLTGPIGPPGPAGAPGDKGETGPSGPAGPTGAR	GPSGEPGTAGSPGTPGPQGLLGSPGFLGLPGSR	GPPGASGAPGPQGFQGPPGEPGEPGQTGPAGAR
Minke whale	Balaenoptera acutorostrata scammoni	Cetartiodactyla	Balaenopteridae		Buckley et al. 2014	XP_028020809.1	XP_007195818.2		GVQGPSGPAGPR	TGHPGAVGPAGIR	EGPMGLPGIDGR	EGPMGLPGIDGRPGAIGPAGAR	GETGPSGPAGPTGAR	GTPGEFGLPGPAGPR	AGEVGPPGPPGPAGEK	TGETGASGPPGFVGEK	STGISVPGPMGPSGPR	GETGPAGPAGPIGPVGAR	GESGPSGPTGLAGAVGPR	GPPGESGAAGPAGPIGNR	GTTGEIGSAGPPGPPGLR	GEPGPTGIQGPPGPAGEEGKR	GLPGVAGSVGEPGPLGISGPTGAR	GETGPAGRAGEVGPPGPPGPAGEK	GYPGNAGPTGTAGAPGPQGPVGPTGK	GHNGLQGLPGFAGHHGDQGAPGTVGPAGPR	GEQGPAGPPGFQGLPGPSGTAGEAGK	GEQGPAGPPGFQGLPGPSGTAGEAGKAGER	GLTGPIGPPGPAGAPGDKGETGPSGPAGPTGAR	GPSGEPGTAGSPGTPGPQGLLGAPGFLGLPGSR	GPPGASGAPGPQGFQGLPGEPGEPGQTGPAGSR
Antarctic minke whale	Balaenoptera bonaerensis	Cetartiodactyla	Balaenopteridae			Dekker et al. 2024	Dekker et al. 2024		GVQGPSGPAGPR	TGHPGAVGPAGIR	EGPMGLPGIDGR	EGPMGLPGIDGRPGAIGPAGAR	GETGPSGPAGPTGAR	GTPGEFGLPGPAGPR	AGEVGPPGPPGPAGEK	TGETGASGPPGFVGEK	STGISVPGPMGPSGPR	GETGPAGPAGPIGPVGAR	GESGPSGPTGLAGAVGPR	GPPGESGAAGPVGPIGNR	GTTGESGSAGPPGPPGLR	GEPGPTGIQGPPGPAGEEGKR	GLPGVAGSVGEPGPLGISGPTGAR	GETGPAGRAGEVGPPGPPGPAGEK	GYPGNAGPTGTAGAPGPQGPVGPTGK	GHNGLQGLPGFAGHHGDQGAPGTVGPAGPR	GEQGPAGPPGFQGLPGPSGTAGEAGK	GEQGPAGPPGFQGLPGPSGTAGEAGKAGER	GLTGPIGPPGPAGAPGDKGETGPSGPAGPTGAR	GPSGEPGTAGSPGTPGPQGLLGAPGFLGLPGSR	GPPGASGAPGPQGFQGLPGEPGEPGQTGPAGSR
Fin whale	Balaenoptera physalus	Cetartiodactyla	Balaenopteridae		Buckley et al. 2014	Arnason et al. 2018	Arnason et al. 2018		GVQGPSGPAGPR	TGHPGAVGPAGIR	EGPMGLPGIDGR	EGPMGLPGIDGRPGAIGPAGAR	GETGPSGPAGPTGAR	GIPGEFGLPGPAGPR	AGEVGPPGPPGPAGEK	TGETGASGPPGFAGEK	STGISVPGPMGPSGPR	GETGPAGPAGPIGPVGAR	GESGPSGPTGLAGAVGPR	GPPGESGAAGPAGPIGNR	GTTGEIGSAGPPGPPGLR	GEPGPTGIQGPPGPAGEEGKR	GLPGVAGSVGEPGPLGISGPTGAR	GETGPAGRAGEVGPPGPPGPAGEK	GYPGNAGPTGTAGAPGPQGPVGPTGK	GHNGLQGLPGFAGHHGDQGAPGTVGPAGPR	GEQGPAGPPGFQGLPGPSGTAGEAGK	GEQGPAGPPGFQGLPGPSGTAGEAGKAGER	GLTGPIGPPGPAGAPGDKGETGPSGPAGPTGAR	GPSGEPGTAGSPGTPGPQGLLGAPGFLGLPGSR	GPPGASGAPGPQGFQGLPGEPGEPGQTGPAGSR
Blue whale	Balaenoptera musculus	Cetartiodactyla	Balaenopteridae		Buckley et al. 2014	XP_036691628.1	XP_036718747.1		GVQGPSGPAGPR	TGHPGAVGPAGIR	EGPMGLPGIDGR	EGPMGLPGIDGRPGAIGPAGAR	GETGPSGPAGPTGAR	GIPGEFGLPGPAGPR	AGEVGPPGPPGPAGEK	TGETGASGPPGFAGEK	STGISVPGPMGPSGPR	GETGPAGPAGPIGPVGAR	GEAGPSGPTGLAGAVGPR	GPPGESGAAGPAGPIGNR	GTTGEIGSAGPPGPPGLR	GEPGPTGIQGPPGPAGEEGKR	GLPGVAGSVGEPGPLGISGPAGAR	GETGPAGRAGEVGPPGPPGPAGEK	GYPGNAGPTGTAGAPGPQGPVGPTGK	GHNGLQGLPGFAGHHGDQGSPGTVGPAGPR	GEQGPAGPPGFQGLPGPSGTAGEAGK	GEQGPAGPPGFQGLPGPSGTAGEAGKAGER	GLTGPIGPPGPAGAPGDKGETGPSGPAGPTGAR	GPSGEPGTAGSPGTPGPQGLLGAPGFLGLPGSR	GPPGASGAPGPQGFQGLPGEPGEPGQTGPAGSR
Sei whale	Balaenoptera borealis	Cetartiodactyla	Balaenopteridae		Buckley et al. 2014	Arnason et al. 2018	Arnason et al. 2018		GVQGPSGPAGPR	TGHPGAVGPAGIR	EGPMGLPGIDGR	EGPMGLPGIDGRPGAIGPAGAR	GETGPSGPAGPTGAR	GTPGEFGLPGPAGPR	AGEVGPPGPPGPAGEK	TGETGASGPPGFAGEK	STGISVPGPMGPSGPR	GETGPAGPAGPIGPVGAR	GEAGPSGPTGLAGAVGPR	GPPGESGAAGPAGPIGNR	GTTGEIGSAGPPGPPGLR	GEPGPTGIQGPPGPAGEEGKR	GLPGVAGSVGEPGPLGISGPTGAR	GETGPAGRAGEVGPPGPPGPAGEK	GYPGNAGPTGTAGAPGPQGPVGPTGK	GHNGLQGLPGFAGHHGDQGSPGTVGPAGPR	GEQGPAGPPGFQGLPGPSGTAGEAGK	GEQGPAGPPGFQGLPGPSGTAGEAGKAGER	GLTGPIGPPGPAGAPGDKGETGPSGPAGPTGAR	GPSGEPGTAGSPGTPGPQGLLGAPGFLGLPGSR	GPPGASGAPGPQGFQGLPGEPGEPGQTGPAGSR
Humpback whale	Megaptera novaeangliae	Cetartiodactyla	Balaenopteridae		Buckley et al. 2014	Arnason et al. 2018	Arnason et al. 2018		GVQGPSGPAGPR	TGHPGAVGPAGIR	EGPMGLPGIDGR	EGPMGLPGIDGRPGAIGPAGAR	GESGPSGPAGPTGAR	GIPGEFGLPGPAGPR	AGEVGPPGPPGPAGEK	TGETGASGPPGFAGEK	STGISVPGPMGPSGPR	GETGPAGPAGPIGPVGAR	GESGPSGPTGLAGAVGPR	GPPGESGAAGPAGPIGNR	GTTGEIGSAGPPGPPGLR	GEPGPTGIQGPPGPAGEEGKR	GLPGVAGSVGEPGPLGISGPTGAR	GETGPAGRAGEVGPPGPPGPAGEK	GYPGNAGPTGTAGAPGPQGPVGPTGK	GHNGLQGLPGFAGHHGDQGAPGTVGPAGPR	GEQGPAGPPGFQGLPGPSGTAGEAGK	GEQGPAGPPGFQGLPGPSGTAGEAGKAGER	GLTGPIGPPGPAGAPGDKGESGPSGPAGPTGAR	GPSGEPGTAGSPGTPGPQGLLGAPGFLGLPGSR	GPPGASGAPGPQGFQGLPGEPGEPGQTGPAGSR
(North Atlantic) Right whale	Eubalaena glacialis	Cetartiodactyla	Balaenopteridae		Buckley et al. 2014	Arnason et al. 2018	Arnason et al. 2018		GVQGPSGPAGPR	TGHPGAVGPAGIR	EGPMGLPGIDGR	EGPMGLPGIDGRPGAIGPAGAR	GETGPSGPAGPTGAR	GIPGEFGLPGPAGPR	AGEVGPPGPPGPAGEK	TGETGASGPPGFAGEK	STGISVPGPMGPSGPR	GETGPAGPAGPIGPVGAR	GESGPSGPTGLAGAVGPR	GPPGESGAAGPAGPIGNR	GTTGEIGSTGPPGPPGLR	GEPGPTGIQGPPGPAGEEGKR	GLPGVAGSVGEPGPLGISGPTGAR	GETGPAGRAGEVGPPGPPGPAGEK	GYPGNAGPTGTVGAPGPQGPVGPTGK	GHNGLQGLPGFAGHHGDQGAPGTVGPAGPR	GEQGPAGPPGFQGLPGPAGTAGEAGK	GEQGPAGPPGFQGLPGPAGTAGEAGKAGER	GLTGPIGPPGPAGAPGDKGETGPSGPAGPTGAR	GPSGEPGTAGSPGTPGPQGLLGAPGFLGLPGSR	GPPGASGAPGPQGFQGLPGEPGEPGQTGPAGSR
(North Pacific) Right whale	Eubalaena japonica	Cetartiodactyla	Balaenopteridae			Dekker et al. 2024	Dekker et al. 2024		GVQGPSGPAGPR	TGHPGAVGPAGIR	EGPMGLPGIDGR	EGPMGLPGIDGRPGAIGPAGAR	GETGPSGPAGPTGAR	GIPGEFGLPGPAGPR	AGEVGPPGPPGPAGEK	TGETGASGPPGFAGEK	STGISVPGPMGPSGPR	GETGPAGPAGPIGPVGAR	GESGPSGPTGLAGAVGPR	GPPGESGAAGPAGPIGNR	GTTGEIGSTGPPGPPGLR	GEPGPTGIQGPPGPAGEEGKR	GLPGVAGSVGEPGPLGISGPTGAR	GETGPAGRAGEVGPPGPPGPAGEK	GYPGNAGPTGTVGAPGPQGPVGPTGK	GHNGLQGLPGFAGHHGDQGAPGTVGPAGPR	GEQGPAGPPGFQGLPGPAGTAGEAGK	GEQGPAGPPGFQGLPGPAGTAGEAGKAGER	GLTGPIGPPGPAGAPGDKGETGPSGPAGPTGAR	GPSGEPGTAGSPGTPGPQGLLGAPGFLGLPGSR	GPPGASGAPGPQGFQGLPGEPGEPGQTGPAGSR
Southern right whale	Eubalaena australis	Cetartiodactyla	Balaenopteridae			Dekker et al. 2024			GVQGPSGPAGPR				GETGPSGPAGPTGAR		AGEVGPPGPPGPAGEK		STGISVPGPMGPSGPR	GETGPAGPAGPIGPVGAR				GEPGPTGIQGPPGPAGEEGKR		GETGPAGRAGEVGPPGPPGPAGEK					GLTGPIGPPGPAGAPGDKGETGPSGPAGPTGAR
Gray whale	Eschrichtius robustus	Cetartiodactyla	Balaenopteridae		Kirby et al. 2013; Hufthammer et al. 2018	Arnason et al. 2018	Arnason et al. 2018		GVQGPSGPAGPR	TGHPGAVGPAGIR	EGPMGLPGIDGR	EGPMGLPGIDGRPGAIGPAGAR	GETGPSGPAGPTGSR	GIPGEFGLPGPAGPR	AGEVGPPGPPGPAGEK	TGETGASGPPGFAGEK	STGISVPGPMGPSGPR	GETGPAGPAGPIGPVGAR	GESGPSGPTGLAGAVGPR	GPPGESGAAGPAGPIGNR	GTTGEIGSAGPPGPPGLR	GEPGPTGIQGPPGPAGEEGKR	GLPGVAGSVGEPGPLGISGPTGAR	GETGPAGRAGEVGPPGPPGPAGEK	GYPGNAGPTGTAGAPGPQGPVGPTGK	GHNGLQGLPGFAGHHGEQGAPGTVGPAGPR	GEQGPAGPPGFQGLPGPSGTAGEAGK	GEQGPAGPPGFQGLPGPSGTAGEAGKAGER	GLTGPIGPPGPAGAPGDKGETGPSGPAGPTGSR	GPSGEPGTAGSPGTPGPQGLLGAPGFLGLPGSR	GPPGASGAPGPQGFQGLPGEPGEPGQTGPAGSR
Bowhead whale	Balaena mysticetus	Cetartiodactyla	Balaenidae			Dekker et al. 2024	Dekker et al. 2024		GVQGPSGPAGPR	TGHPGAVGPAGIR	EGPMGLPGIDGR	EGPMGLPGIDGRPGAIGPAGAR	GETGPSGPAGPTGAR	GIPGEFGLPGPAGPR	AGEVGPPGPPGPAGEK	TGETGASGPPGFAGEK	STGISVPGPMGPSGPR	GETGPAGPAGPIGPVGAR	GESGPSGPTGLAGAVGPR	GPPGESGAAGPAGPIGNR	GTTGEIGSTGPPGPPGLR	GEPGPTGIQGPPGPAGEEGKR	GLPGVAGSVGEPGPLGISGPTGAR	GETGPAGRAGEVGPPGPPGPAGEK	GYPGNAGPTGTVGAPGPQGPVGPTGK	GHNGLQGLPGFAGHHGDQGAPGTVGPAGPR	GEQGPAGPPGFQGLPGPAGTAGEAGK	GEQGPAGPPGFQGLPGPAGTAGEAGKAGER	GLTGPIGPPGPAGAPGDKGETGPSGPAGPTGAR	GPSGEPGTAGSPGTPGPQGLLGAPGFLGLPGSR	GPPGASGAPGPQGFQGLPGEPGEPGQTGPAGSR
Pygmy right whale	Caperea marginata	Cetartiodactyla	Cetotheriidae			Dekker et al. 2024	Dekker et al. 2024		GVQGPSGPAGPR	TGHPGAVGPAGIR	EGPMGLPGIDGR	EGPMGLPGIDGRPGAIGPAGAR	GETGPSGPAGPTGAR	GIPGEFGLPGPAGPR	AGEVGPPGPPGPAGEK	TGETGASGPPGFAGEK	STGISVPGPMGPSGPR	GETGPAGPVGPIGPVGAR	GESGPSGPTGLAGAVGPR	GPPGESGAAGPAGPIGNR	GTTGEIGSTGPPGPPGLR	GEPGPTGIQGPPGPAGEEGKR	GLPGVAGSVGEPGPLGISGPTGAR	GETGPAGRAGEVGPPGPPGPAGEK	GYAGNTGPTGTAGAPGPQGPVGPTGK	GHNGLQGLPGFAGHHGDQGAPGTVGPAGPR	GEQGPAGPPGFQGLPGPSGTAGEAGK	GEQGPAGPPGFQGLPGPSGTAGEAGKAGER	GLTGPIGPPGPAGAPGDKGETGPSGPAGPTGAR	GPSGEPGTAGSPGTPGPQGLLGAPGFLGLPGSR	GPPGASGAPGPQGFQGLPGEPGEPGQTGPAGSR
Rice's whale	Balaenoptera ricei	Cetartiodactyla	Balaenopteridae			Dekker et al. 2024	Dekker et al. 2024		GVQGPSGPAGPR	TGHPGAVGPAGIR	EGPMGLPGIDGR	EGPMGLPGIDGRPGAIGPAGAR	GETGPSGPAGPTGAR	GTPGEFGLPGPAGPR	AGEVGPPGPPGPAGEK	TGETGASGPPGFAGEK	STGISVPGPMGPSGPR	GETGPAGPAGPIGPVGAR	GEAGPSGPTGLAGAVGPR	GPPGESGAAGPAGPIGNR	GTTGEIGSAGPPGPPGLR	GEPGPTGIQGPPGPAGEEGKR	GLPGVAGSVGEPGPLGISGPTGAR	GETGPAGRAGEVGPPGPPGPAGEK	GYPGNAGPTGTAGAPGPQGPVGPTGK	GHNGLQGLPGFAGHHGDQGSPGTVGPAGPR	GEQGPAGPPGFQGLPGPSGTAGEAGK	GEQGPAGPPGFQGLPGPSGTAGEAGKAGER	GLTGPIGPPGPAGAPGDKGETGPSGPAGPTGAR	GPSGEPGTAGSPGTPGPQGLLGAPGFLGLPGSR	GPPGASGAPGPQGFQGLPGEPGEPGQTGPAGSR
Bryde's whale	Balaenoptera brydei	Cetartiodactyla	Balaenopteridae			Dekker et al. 2024	Dekker et al. 2024		GVQGPSGPAGPR	TGHPGAVGPAGIR	EGPMGLPGIDGR	EGPMGLPGIDGRPGAIGPAGAR	GETGPSGPAGPTGAR	GTPGEFGLPGPAGPR	AGEVGPPGPPGPAGEK	TGETGASGPPGFAGEK	STGISVPGPMGPSGPR	GETGPAGPAGPIGPVGAR	GEAGPSGPTGLAGAVGPR	GPPGESGAAGPAGPIGNR	GTTGEIGSAGPPGPPGLR	GEPGPTGIQGPPGPAGEEGKR	GLPGVAGSVGEPGPLGISGPTGAR	GETGPAGRAGEVGPPGPPGPAGEK	GYPGNAGPTGTAGAPGPQGPVGPTGK	GHNGLQGLPGFAGHHGDQGSPGTVGPAGPR	GEQGPAGPPGFQGLPGPSGTAGEAGK	GEQGPAGPPGFQGLPGPSGTAGEAGKAGER	GLTGPIGPPGPAGAPGDKGETGPSGPAGPTGAR	GPSGEPGTAGSPGTPGPQGLLGAPGFLGLPGSR	GPPGASGAPGPQGFQGLPGEPGEPGQTGPAGSR
False killer whale	Pseudorca crassidens	Cetartiodactyla	Delphinidae		Buckley et al. 2014																		GLPGVAGSVGEPGPLGIAGPTGAR
Pilot whale	Globicephala melas	Cetartiodactyla	Delphinidae		Buckley et al. 2014	XM_030839747.1	XM_030857255.1		GVQGPAGPAGPR	TGHPGAVGPAGIR	EGPMGLPGIDGR	EGPMGLPGIDGRPGPIGPAGAR	GETGPSGPAGPTGAR	GIPGEFGLPGPAGPR	AGEVGPPGPPGPAGEK	TGETGASGPPGFVGEK	STGISVPGPMGPSGPR	GETGPAGPAGPIGPAGAR	GEPGPSGPIGLAGAVGPR	GPPGESGAAGPTGPVGSR	GSTGEIGSAGPPGPPGLR	GEPGPTGIQGPPGPAGEEGKR	GLPGVAGSVGEPGPLGIAGPTGAR	GETGPAGRAGEVGPPGPPGPAGEK	GYPGNAGPTGTVGAPGPQGPVGPTGK	GHNGLQGLPGLAGHHGDQGAPGTVGPAGPR	GEQGPAGPPGFQGLPGPAGTAGEAGK	GEQGPAGPPGFQGLPGPAGTAGEAGKAGER	GLTGPIGPPGPAGAPGDKGETGPSGPAGPTGAR	GPSGEPGTAGSPGTPGPQGLLGAPGFLGLPGSR	GPPGASGVPGPQGFQGPPGEPGEPGQTGPAGAR
Bottlenose whale	Hyperoodon ampullatus	Cetartiodactyla	Ziphiidae		Buckley et al. 2014																		GLPGAAGSVGEPGPLGIAGPTGAR
Sowerby's whale	Mesoplodon bidens	Cetartiodactyla	Ziphiidae		Buckley et al. 2014																		GLPGAAGSVGEPGPLGIAGPTGAR
Giraffe	Giraffa camelopardaris	Cetartiodactyla	Giraffidae		PMF63 (Welker et al. 2016)
Bison (American buffalo)	Bison bison bison	Cetartiodactyla	Bovidae	Bovinae	PMF29	XP_010841089.1	XP_010838069.1		GVQGPPGPAGPR	IGQPGAVGPAGIR	EGPVGLPGIDGR	EGPVGLPGIDGRPGPIGPAGAR	GEAGPSGPAGPTGAR	GIPGEFGLPGPAGAR	PGEVGPPGPPGPAGEK	SGETGASGPPGFVGEK	STGISVPGPMGPSGPR	GETGPAGPAGPIGPVGAR	GEPGPAGAVGPAGAVGPR	GPPGESGAAGPTGPIGSR	GSTGEIGPAGPPGPPGLR	GEPGPTGIQGPPGPAGEEGKR	GLPGVAGSVGEPGPLGIAGPPGAR	GETGPAGRPGEVGPPGPPGPAGEK	GYPGNAGPVGAAGAPGPQGPVGPVGK	GHNGLQGLPGLAGHHGDQGAPGAVGPAGPR	GEQGPAGPPGFQGLPGPAGTAGEAGK	GEQGPAGPPGFQGLPGPAGTAGEAGKPGER	GLTGPIGPPGPAGAPGDKGEAGPSGPAGPTGAR	GPSGEPGTAGPPGTPGPQGLLGAPGFLGLPGSR	GPPGASGAPGPQGFQGPPGEPGEPGQTGPAGAR
Cattle	Bos taurus (primigenius)	Cetartiodactyla	Bovidae	Bovinae	Buckley et al. 2009	NM_001034039.2	NM_174520.2		GVQGPPGPAGPR	IGQPGAVGPAGIR	EGPVGLPGIDGR	EGPVGLPGIDGRPGPIGPAGAR	GEAGPSGPAGPTGAR	GIPGEFGLPGPAGAR	PGEVGPPGPPGPAGEK	SGETGASGPPGFVGEK	STGISVPGPMGPSGPR	GETGPAGPAGPIGPVGAR	GEPGPAGAVGPAGAVGPR	GPPGESGAAGPTGPIGSR	GSTGEIGPAGPPGPPGLR	GEPGPTGIQGPPGPAGEEGKR	GLPGVAGSVGEPGPLGIAGPPGAR	GETGPAGRPGEVGPPGPPGPAGEK	GYPGNAGPVGAAGAPGPQGPVGPVGK	GHNGLQGLPGLAGHHGDQGAPGAVGPAGPR	GEQGPAGPPGFQGLPGPAGTAGEAGK	GEQGPAGPPGFQGLPGPAGTAGEAGKPGER	GLTGPIGPPGPAGAPGDKGEAGPSGPAGPTGAR	GPSGEPGTAGPPGTPGPQGLLGAPGFLGLPGSR	GPPGASGAPGPQGFQGPPGEPGEPGQTGPAGAR
Domesticated Yak	Bos grunniens	Cetartiodactyla	Bovidae	Bovinae	PMF94 (this study)	Janzen et al. 2020	Janzen et al. 2020		GVQGPPGPAGPR	IGQPGAVGPAGIR	EGPVGLPGIDGR	EGPVGLPGIDGRPGPIGPAGAR	GEAGPSGPAGPTGAR	GIPGEFGLPGPAGAR	PGEVGPPGPPGPAGEK	SGETGASGPPGFVGEK	STGISVPGPMGPSGPR	GETGPAGPAGPIGPVGAR	GEPGPAGAVGPAGAVGPR	GPPGESGAAGPTGPIGSR	GSTGEIGPAGPPGPPGLR	GEPGPTGIQGPPGPAGEEGKR	GLPGVAGSVGEPGPLGIAGPPGAR	GETGPAGRPGEVGPPGPPGPAGEK	GYPGNAGPVGAAGAPGPQGPVGPVGK	GHNGLQGLPGLAGHHGDQGAPGAVGPAGPR	GEQGPAGPPGFQGLPGPAGTAGEAGK	GEQGPAGPPGFQGLPGPAGTAGEAGKPGER	GLTGPIGPPGPAGAPGDKGEAGPSGPAGPTGAR	GPSGEPGTAGPPGTPGPQGLLGAPGFLGLPGSR	GPPGASGAPGPQGFQGPPGEPGEPGQTGPAGAR
Wild Yak	Bos mutus	Cetartiodactyla	Bovidae	Bovinae		A0A6B0RVL7	A0A8B9XLA1		GVQGPPGPAGPR	IGQPGAVGPAGIR	EGPVGLPGIDGR	EGPVGLPGIDGRPGPIGPAGAR	GEAGPSGPAGPTGAR	GIPGEFGLPGPAGAR	PGEVGPPGPPGPAGEK	SGETGASGPPGFVGEK	STGISVPGPMGPSGPR	GETGPAGPAGPIGPVGAR	GEPGPAGAVGPAGAVGPR	GPPGESGAAGPTGPIGSR	GSTGEIGPAGPPGPPGLR	GEPGPTGIQGPPGPAGEEGKR	GLPGVAGSVGEPGPLGIAGPPGAR	GETGPAGRPGEVGPPGPPGPAGEK	GYPGNAGPVGAAGAPGPQGPVGPVGK	GHNGLQGLPGLAGHHGDQGAPGAVGPAGPR	GEQGPAGPPGFQGLPGPAGTAGEAGK	GEQGPAGPPGFQGLPGPAGTAGEAGKPGER	GLTGPIGPPGPAGAPGDKGEAGPSGPAGPTGAR	GPSGEPGTAGPPGTPGPQGLLGAPGFLGLPGSR	GPPGASGAPGPQGFQGPPGEPGEPGQTGPAGAR
Zebu	Bos indicus	Cetartiodactyla	Bovidae	Bovinae		XM_019981159.1	XM_019959690.1		GVQGPPGPAGPR	IGQPGAVGPAGIR	EGPVGLPGIDGR	EGPVGLPGIDGRPGPIGPAGAR	GEAGPSGPAGPTGAR	GIPGEFGLPGPAGAR	PGEVGPPGPPGPAGEK	SGETGASGPPGFVGEK	STGISVPGPMGPSGPR	GETGPAGPAGPIGPVGAR	GEPGPAGAVGPAGAVGPR	GPPGESGAAGPTGPIGSR	GSTGEIGPAGPPGPPGLR	GEPGPTGIQGPPGPAGEEGKR	GLPGVAGSVGEPGPLGIAGPPGAR	GETGPAGRPGEVGPPGPPGPAGEK	GYPGNAGPVGAAGAPGPQGPVGPVGK	GHNGLQGLPGLAGHHGDQGAPGAVGPAGPR	GEQGPAGPPGFQGLPGPAGTAGEAGK	GEQGPAGPPGFQGLPGPAGTAGEAGKPGER	GLTGPIGPPGPAGAPGDKGEAGPSGPAGPTGAR	GPSGEPGTAGPPGTPGPQGLLGAPGFLGLPGSR	GPPGASGAPGPQGFQGPPGEPGEPGQTGPAGAR
Water buffalo	Bubalus bubalis	Cetartiodactyla	Bovidae	Bovinae	Buckley et al. 2009	XM_006041152.4	XM_006053950.3		GVQGPPGPAGPR	IGQPGAVGPAGIR	EGPVGLPGIDGR	EGPVGLPGIDGRPGPIGPAGAR	GEAGPSGPAGPTGAR	GIPGEFGLPGPAGVR	PGEVGPPGPPGPSGEK	TGETGASGPPGFVGEK	STGISVPGPMGPSGPR	GETGPAGPAGPIGPVGAR	GEPGPAGAVGPAGAVGPR	GPPGESGAAGPTGPIGSR	GSTGEIGPAGPPGPPGLR	GEPGPTGIQGPPGPAGEEGKR	GLPGVAGSVGEPGPLGIAGPPGAR	GETGPAGRPGEVGPPGPPGPSGEK	GYPGNAGPVGAAGAPGPQGPVGPVGK	GHNGLQGLPGLAGHHGDQGAPGSVGPAGPR	GEQGPAGPPGFQGLPGPAGTAGEAGK	GEQGPAGPPGFQGLPGPAGTAGEAGKPGER	GLTGPIGPPGPAGAPGDKGEAGPSGPAGPTGAR	GPSGEPGTAGPPGTPGPQGLLGLPGFLGLPGSR	GPPGASGAPGPQGFQGPPGEPGEPGQTGPAGAR
African buffalo	Syncerus caffer	Cetartiodactyla	Bovidae	Bovinae	Janzen et al. 2020	Janzen et al. 2020	Janzen et al. 2020	Janzen et al. 2020	GVQGPPGPAGPR	IGQPGAVGPAGIR	EGPVGLPGIDGR	EGPVGLPGIDGRPGPIGPAGAR	GEAGPSGPAGPTGAR	GIPGEFGLPGPAGVR	PGEVGPPGPPGPSGEK	TGETGASGPPGFVGEK	STGISVPGPMGPSGPR	GETGPAGPAGPIGPVGAR	GEPGPAGAVGPAGAVGPR	GPPGESGAAGPTGPIGSR	GSTGEIGPAGPPGPPGLR	GEPGPTGIQGPPGPAGEEGKR	GLPGVAGSVGEPGPLGIAGPPGAR	GETGPAGRPGEVGPPGPPGPSGEK	GYPGNAGPVGTAGAPGPQGPVGPVGK	GHNGLQGLPGLAGHHGDQGAPGAVGPAGPR	GEQGPAGPPGFQGLPGPAGTAGEAGK	GEQGPAGPPGFQGLPGPAGTAGEAGKPGER	GLTGPIGPPGPAGAPGDKGEAGPSGPAGPTGAR	GPSGEPGTAGPPGTPGPQGLLGLPGFLGLPGSR	GPPGASGAPGPQGFQGPPGEPGEPGQTGPAGAR
Common eland	Taurotragus oryx	Cetartiodactyla	Bovidae	Bovinae	Janzen et al. 2020	Janzen et al. 2020	Janzen et al. 2020	Janzen et al. 2020	GVQGPPGPAGPR	IGQPGAVGPAGIR	EGPVGLPGIDGR	EGPVGLPGIDGRPGPIGPAGAR	GETGPSGPAGPTGAR	GIPGEFGLPGPAGAR	PGEVGPPGPPGPAGEK	SGETGASGPPGFVGEK	STGISVPGPMGPSGPR	GETGPAGPAGPIGPVGAR	GEPGPAGVVGPAGAVGPR	GPPGESGAAGPTGPIGSR	GSTGEIGPAGPPGPPGLR	GEPGPTGIQGPPGPAGEEGKR	GLPGVAGSVGEPGPLGIAGPPGAR	GETGPAGRPGEVGPPGPPGPAGEK	GYPGNAGPVGTAGAPGPQGPVGPIGK	GHNGLQGLPGLAGHHGDQGAPGAVGPAGPR	GEQGPAGPPGFQGLPGPAGTAGEAGK	GEQGPAGPPGFQGLPGPAGTAGEAGKPGER	GLTGPIGPPGPAGAPGDKGETGPSGPAGPTGAR	GPSGEPGTAGPPGTPGPQGLLGPPGFLGLPGSR	GPPGASGAPGPQGFQGPPGEPGEPGQTGPAGAR
Giant eland	Taurotragus derbianus	Cetartiodactyla	Bovidae	Bovinae	Janzen et al. 2020
Bongo	Tragelaphus eurycerus	Cetartiodactyla	Bovidae	Bovinae	Janzen et al. 2020	Janzen et al. 2020	Janzen et al. 2020	Janzen et al. 2020	GVQGPPGPAGPR	IGQPGAVGPAGIR	EGPVGLPGIDGR	EGPVGLPGIDGRPGPIGPAGAR	GETGPSGPAGPTGAR	GIPGEFGLPGPAGAR	PGEVGPPGPPGPAGEK	AGETGASGPPGFVGEK	STGISVPGPMGPSGPR	GETGPAGPAGPIGPVGAR	GEPGPAGVVGPAGAVGPR	GPPGESGAAGPTGPIGSR	GSTGEIGPAGPPGPPGLR	GEPGPTGIQGPPGPAGEEGKR	GLPGVAGSVGEPGPLGIAGPPGAR		GYPGNAGPVGAAGAPGPQGPVGPIGK	GHNGLQGLPGLAGHHGDQGAPGAVGPAGPR	GEQGPAGPPGFQGLPGPAGTAGEAGK	GEQGPAGPPGFQGLPGPAGTAGEAGKPGER	GLTGPIGPPGPAGAPGDKGETGPSGPAGPTGAR	GPSGEPGTAGPPGTPGPQGLLGPPGFLGLPGSR	GPPGASGAPGPQGFQGPPGEPGEPGQTGPAGAR
Bushbuck	Tragelaphus scriptus	Cetartiodactyla	Bovidae	Bovinae		Janzen et al. 2020	Janzen et al. 2020		GVQGPPGPAGPR	IGQPGAVGPAGIR	EGPVGLPGIDGR	EGPVGLPGIDGRPGPIGPAGAR	GETGPSGPAGPTGAR	GIPGEFGLPGPAGAR	PGEVGPPGPPGPAGEK	AGETGASGPPGFVGEK	STGISVPGPMGPSGPR		GEPGPAGAVGPAGAVGPR	GPPGESGAAGPTGPIGSR	GSTGEIGPAGPPGPPGLR	GEPGPTGIQGPPGPAGEEGKR	GLPGVAGSVGEPGPLGIAGPPGAR	GETGPAGRPGEVGPPGPPGPAGEK	GYPGNAGPVGAAGAPGPQGPVGPIGK	GHNGLQGLPGLAGHHGDQGAPGAVGPAGPR	GEQGPAGPPGFQGLPGPAGTAGEAGK	GEQGPAGPPGFQGLPGPAGTAGEAGKPGER	GLTGPIGPPGPAGAPGDKGETGPSGPAGPTGAR	GPSGEPGTAGPPGTPGPQGLLGPPGFLGLPGSR	GPPGASGAPGPQGFQGPPGEPGEPGQTGPAGAR
Lesser kudu	Tragelaphus imberbis	Cetartiodactyla	Bovidae	Bovinae		Janzen et al. 2020	Janzen et al. 2020		GVQGPPGPAGPR	IGQPGAVGPAGIR	EGPVGLPGIDGR	EGPVGLPGIDGRPGPIGPAGAR	GETGPSGPAGPTGAR	GIPGEFGLPGPAGAR	PGEVGPPGPPGPAGEK	SGETGASGPPGFVGEK	STGISVPGPMGPSGPR	GETGPAGPAGPIGPVGAR	GEPGPAGAVGPAGAVGPR	GPPGESGAAGPTGPIGSR	GSTGEIGPAGPPGPPGLR	GEPGPTGIQGPPGPAGEEGKR	GLPGVAGSVGEPGPLGIAGPPGAR	GETGPAGRPGEVGPPGPPGPAGEK	GYPGNAGPVGAAGAPGPQGPVGPIGK	GHNGLQGLPGLAGHHGDQGAPGAVGPAGPR	GEQGPAGPPGFQGLPGPAGTAGEAGK	GEQGPAGPPGFQGLPGPAGTAGEAGKPGER	GLTGPIGPPGPAGAPGDKGETGPSGPAGPTGAR	GPSGEPGTAGPPGTPGPQGLLGPPGFLGLPGSR	GPPGASGAPGPQGFQGPPGEPGEPGQTGPAGAR
Greater kudu	Tragelaphus strepsiceros	Cetartiodactyla	Bovidae	Bovinae	Bradfield et al. 2019	Janzen et al. 2020	Janzen et al. 2020		GVQGPPGPAGPR	IGQPGAVGPAGIR	EGPVGLPGIDGR	EGPVGLPGIDGRPGPIGPAGAR	GETGPSGPAGPTGAR	GIPGEFGLPGPAGAR	PGEVGPPGPPGPAGEK	AGETGASGPPGFVGEK	STGISVPGPMGPSGPR	GETGPAGPAGPIGPVGAR	GEPGPAGAVGPAGAVGPR	GPPGESGAAGPTGPIGSR	GSTGEIGPAGPPGPPGLR	GEPGPTGIQGPPGPAGEEGKR	GLPGVAGSVGEPGPLGIAGPPGAR	GETGPAGRPGEVGPPGPPGPAGEK	GYPGNAGPVGAAGAPGPQGPVGPIGK	GHNGLQGLPGLAGHHGDQGAPGAVGPAGPR	GEQGPAGPPGFQGLPGPAGTAGEAGK	GEQGPAGPPGFQGLPGPAGTAGEAGKPGER	GLTGPIGPPGPAGAPGDKGETGPSGPAGPTGAR	GPSGEPGTAGPPGTPGPQGLLGPPGFLGLPGSR	GPPGASGAPGPQGFQGPPGEPGEPGQTGPAGAR
Mountain nyala	Tragelaphus buxtoni	Cetartiodactyla	Bovidae	Bovinae		Janzen et al. 2020	Janzen et al. 2020		GVQGPPGPAGPR	IGQPGAVGPAGIR	EGPVGLPGIDGR	EGPVGLPGIDGRPGPIGPAGAR	GETGPSGPAGPTGAR	GIPGEFGLPGPAGAR	PGEVGPPGPPGPAGEK		STGISVPGPMGPSGPR	GETGPAGPAGPIGPVGAR	GEPGPAGVVGPAGAVGPR	GPPGESGAAGPTGPIGSR	GSTGEIGPAGPPGPPGLR	GEPGPTGIQGPPGPAGEEGKR	GLPGVAGSVGEPGPLGIAGPPGAR	GETGPAGRPGEVGPPGPPGPAGEK	GYPGNAGPVGAAGAPGPQGPVGPIGK	GHNGLQGLPGLAGHHGDQGAPGAVGPAGPR	GEQGPAGPPGFQGLPGPAGTAGEAGK	GEQGPAGPPGFQGLPGPAGTAGEAGKPGER	GLTGPIGPPGPAGAPGDKGETGPSGPAGPTGAR	GPSGEPGTAGPPGTPGPQGLLGPPGFLGLPGSR	GPPGASGAPGPQGFQGPPGEPGEPGQTGPAGAR
Sitatunga	Tragelaphus spekii	Cetartiodactyla	Bovidae	Bovinae		Janzen et al. 2020	Janzen et al. 2020		GVQGPPGPAGPR	IGQPGAVGPAGIR	EGPVGLPGIDGR	EGPVGLPGIDGRPGPIGPAGAR	GETGPSGPAGPTGAR	GIPGEFGLPGPAGAR	PGEVGPPGPPGPAGEK	AGETGASGPPGFVGEK	STGISVPGPMGPSGPR		GEPGPAGAVGPAGAVGPR	GPPGESGAAGPTGPIGSR	GSTGEIGPAGPPGPPGLR	GEPGPTGIQGPPGPAGEEGKR	GLPGVAGSVGEPGPLGIAGPPGAR	GETGPAGRPGEVGPPGPPGPAGEK	GYPGNAGPVGAAGAPGPQGPVGPIGK	GHNGLQGLPGLAGHHGDQGAPGAVGPAGPR	GEQGPAGPPGFQGLPGPAGTAGEAGK	GEQGPAGPPGFQGLPGPAGTAGEAGKPGER	GLTGPIGPPGPAGAPGDKGETGPSGPAGPTGAR	GPSGEPGTAGPPGTPGPQGLLGPPGFLGLPGSR	GPPGASGAPGPQGFQGPPGEPGEPGQTGPAGAR
Nalya (Nyala)	Tragelaphus angasii	Cetartiodactyla	Bovidae	Bovinae	Bradfield et al. 2019
Saiga	Saiga tatarica	Cetartiodactyla	Bovidae	Antilopinae	PMF61 (Welker et al. 2016)			PMF61 (Welker et al. 2016)	GVQGPPGPAGPR	TGQPGAVGPAGIR	EGPVGLPGIDGR	EGPVGLPGIDGRPGPIGPAGAR	GETGPSGPAGPTGAR	GIPGEFGLPGPAGAR	PGEVGPPGPPGPAGEK	TGETGAAGPPGFAGEK		GETGPAGPAGPIGPVGAR	GEPGPAGAVGPAGAVGPR	GPPGESGAAGPAGPIGSR	GSTGEIGPAGPPGPPGLR	GEPGPTGIQGPPGPAGEEGKR	GLPGVAGSVGEPGPLGIAGPPGAR	GETGPAGRPGEVGPPGPPGPAGEK			GEQGPAGPPGFQGLPGPAGTAGEAGK		GLTGPIGPPGPAGAPGDKGETGPSGPAGPTGAR	GPSGEPGTAGPPGTPGPQGLLGAPGFLGLPGSR	GPPGASGAPGPQGFQGPPGEPGEPGQTGPAGAR
Gazelle	Gazella sp.	Cetartiodactyla	Bovidae	Antilopinae	Welker et al. 2016; Desmond et al. 2018
Dorcas gazelle	Gazella dorcas	Cetartiodactyla	Bovidae	Antilopinae				Le Meillour et al. 2023	GVQGPPGPAGPR	TGQPGAVGPAGIR	EGPVGLPGIDGR	EGPVGLPGIDGRPGPIGPAGAR	GETGPSGPAGPTGAR	GIPGEFGLPGPAGAR	PGEVGPPGPPGPAGEK	TGETGASGPPGFAGEK	STGISVPGPMGPSGPR	GETGPAGPAGPIGPVGAR	GEPGPAGAVGPAGAVGPR	GPPGESGAAGPAGPIGSR	GSTGEIGPAGPPGPPGLR	GEPGPTGIQGPPGPAGEEGKR	GLPGVAGSVGEPGPLGIAGPPGAR	GETGPAGRPGEVGPPGPPGPAGEK	GYPGNAGPVGAVGAPGPQGPVGPAGK	GHNGLQGLPGLAGHHGDQGAPGAVGPAGPR	GEQGPAGPPGFQGLPGPAGTAGEAGK	GEQGPAGPPGFQGLPGPAGTAGEAGKPGER	GLTGPIGPPGPAGAPGDKGETGPSGPAGPTGAR	GPSGEPGTAGPPGTPGPQGLLGAPGFLGLPGSR	GPPGASGAPGPQGFQGPPGEPGEPGQTGPAGAR
Goitered gazelle	Gazella subgutturosa	Cetartiodactyla	Bovidae	Antilopinae	PMF99 (this study)			PMF99 (this study)	GVQGPPGPAGPR	TGQPGAVGPAGIR	EGPVGLPGIDGR	EGPVGLPGIDGRPGPIGPAGAR	GETGPSGPAGPTGAR	GIPGEFGLPGPAGAR	PGEVGPPGPPGPAGEK	TGETGASGPPGFAGEK	STGISVPGPMGPSGPR	GETGPAGPAGPIGPVGAR	GEPGPAGAVGPAGAVGPR	GPPGESGAAGPAGPIGSR	GSTGEIGPAGPPGPPGLR	GEPGPTGIQGPPGPAGEEGKR	GLPGVAGSVGEPGPLGIAGPPGAR	GETGPAGRPGEVGPPGPPGPAGEK	GYPGNAGPVGAVGAPGPQGPVGPAGK	GHNGLQGLPGLAGHHGDQGAPGAVGPAGPR	GEQGPAGPPGFQGLPGPAGTAGEAGK	GEQGPAGPPGFQGLPGPAGTAGEAGKPGER	GLTGPIGPPGPAGAPGDKGETGPSGPAGPTGAR	GPSGEPGTAGPPGTPGPQGLLGAPGFLGLPGSR	GPPGASGAPGPQGFQGPPGEPGEPGQTGPAGAR
Dibatag	Ammodorcas clarkei	Cetartiodactyla	Bovidae	Antilopinae				Le Meillour et al. 2023	GVQGPPGPAGPR	TGQPGAVGPAGIR	EGPVGLPGIDGR	EGPVGLPGIDGRPGPIGPAGAR	GETGPSGPAGPTGAR	GIPGEFGLPGPAGAR	PGEVGPPGPPGPAGEK	TGETGASGPPGFAGEK	STGISVPGPMGPSGPR	GETGPAGPAGPIGPVGAR	GEPGPAGAVGPAGAVGPR	GPPGESGAAGPAGPIGSR	GSTGEIGPAGPPGPPGLR	GEPGPTGIQGPPGPAGEEGKR	GLPGVAGSVGEPGPLGIAGPPGAR	GETGPAGRPGEVGPPGPPGPAGEK	GYPGNAGPVGAVGAPGPQGPVGPAGK	GHNGLQGLPGLAGHHGDQGAPGAVGPAGPR	GEQGPAGPPGFQGLPGPAGTAGEAGK	GEQGPAGPPGFQGLPGPAGTAGEAGKPGER	GLTGPIGPPGPAGAPGDKGETGPSGPAGPTGAR	GPSGEPGTAGPPGTPGPQGLLGAPGFLGLPGSR	GPPGASGAPGPQGFQGPPGEPGEPGQTGPAGAR
Springbok antelope	Antidorcas marsupialis	Cetartiodactyla	Bovidae	Antilopinae	Janzen et al. 2020	Janzen et al. 2020	Janzen et al. 2020	LeMeillour et al. 2020, Coutu et al. 2021	GVQGPPGPAGPR	TGQPGAVGPAGIR	EGPVGLPGIDGR	EGPVGLPGIDGRPGPIGPAGAR	GETGPSGPAGPTGAR	GIPGEFGLPGPAGAR	PGEVGPPGPPGPAGEK	TGETGASGPPGFAGEK	STGISVPGPMGPSGPR	GETGPAGPAGPIGPVGAR	GEPGPAGAVGPAGAVGPR	GPPGESGAAGPAGPIGSR	GSTGEIGPAGPPGPPGLR	GEPGPTGIQGPPGPAGEEGKR	GLPGVAGSVGEPGPLGIAGPPGAR	GETGPAGRPGEVGPPGPPGPAGEK	GYPGNAGPVGAVGAPGPQGPVGPAGK	GHNGLQGLPGLAGHHGDQGAPGAVGPAGPR	GEQGPAGPPGFQGLPGPAGTAGEAGK	GEQGPAGPPGFQGLPGPAGTAGEAGKPGER	GLTGPIGPPGPAGAPGDKGETGPSGPAGPTGAR	GPSGEPGTAGPPGTPGPQGLLGAPGFLGLPGSR	GPPGASGAPGPQGFQGPPGEPGEPGQTGPAGAR
Grant's gazelle	Nanger granti	Cetartiodactyla	Bovidae	Antilopinae	Janzen et al. 2020	Janzen et al. 2020	Janzen et al. 2020	Janzen et al. 2020	GVQGPPGPAGPR	TGQPGAVGPAGIR	EGPVGLPGIDGR	EGPVGLPGIDGRPGPIGPAGAR	GETGPSGPAGPTGAR	GIPGEFGLPGPAGAR	PGEVGPPGPPGPAGEK	TGETGAAGPPGFAGEK	STGISVPGPMGPSGPR	GETGPAGPAGPIGPVGAR	GEPGPAGAVGPAGAVGPR	GPPGESGAAGPAGPIGSR	GSTGEIGPAGPPGPPGLR	GEPGPTGIQGPPGPAGEEGKR	GLPGVAGSVGEPGPLGIAGPPGAR	GETGPAGRPGEVGPPGPPGPAGEK	GYPGNAGPVGAVGAPGPQGPVGPAGK	GHNGLQGLPGLAGHHGDQGAPGAVGPAGPR	GEQGPAGPPGFQGLPGPAGTAGEAGK	GEQGPAGPPGFQGLPGPAGTAGEAGKPGER	GLTGPIGPPGPAGAPGDKGETGPSGPAGPTGAR	GPSGEPGTAGPPGTPGPQGLLGAPGFLGLPGSR	GPPGASGAPGPQGFQGPPGEPGEPGQTGPAGAR
Dama gazelle	Nanger dama	Cetartiodactyla	Bovidae	Antilopinae				Le Meillour et al. 2023	GVQGPPGPAGPR	TGQPGAVGPAGIR	EGPVGLPGIDGR	EGPVGLPGIDGRPGPIGPAGAR	GETGPSGPAGPTGAR	GIPGEFGLPGPAGAR	PGEVGPPGPPGPAGEK	TGETGASGPPGFAGEK	STGISVPGPMGPSGPR	GETGPAGPAGPIGPVGAR	GEPGPAGAVGPAGAVGPR	GPPGESGAAGPAGPIGSR	GSTGEIGPAGPPGPPGLR	GEPGPTGIQGPPGPAGEEGKR	GLPGVAGSVGEPGPLGIAGPPGAR	GETGPAGRPGEVGPPGPPGPAGEK	GYPGNAGPVGAVGAPGPQGPVGPAGK	GHNGLQGLPGLAGHHGDQGAPGAVGPAGPR	GEQGPAGPPGFQGLPGPAGTAGEAGK	GEQGPAGPPGFQGLPGPAGTAGEAGKPGER	GLTGPIGPPGPAGAPGDKGETGPSGPAGPTGAR	GPSGEPGTAGPPGTPGPQGLLGAPGFLGLPGSR	GPPGASGAPGPQGFQGPPGEPGEPGQTGPAGAR
Soemmerring's gazelle	Nanger soemmerringii	Cetartiodactyla	Bovidae	Antilopinae				Le Meillour et al. 2023	GVQGPPGPAGPR	TGQPGAVGPAGIR	EGPVGLPGIDGR	EGPVGLPGIDGRPGPIGPAGAR	GETGPSGPAGPTGAR	GIPGEFGLPGPAGAR	PGEVGPPGPPGPAGEK	TGETGASGPPGFAGEK	STGISVPGPMGPSGPR	GETGPAGPAGPIGPVGAR	GEPGPAGAVGPAGAVGPR	GPPGESGAAGPAGPIGSR	GSTGEIGPAGPPGPPGLR	GEPGPTGIQGPPGPAGEEGKR	GLPGVAGSVGEPGPLGIAGPPGAR	GETGPAGRPGEVGPPGPPGPAGEK	GYPGNAGPVGAVGAPGPQGPVGPAGK	GHNGLQGLPGLAGHHGDQGAPGAVGPAGPR	GEQGPAGPPGFQGLPGPAGTAGEAGK	GEQGPAGPPGFQGLPGPAGTAGEAGKPGER	GLTGPIGPPGPAGAPGDKGETGPSGPAGPTGAR		GPPGASGAPGPQGFQGPPGEPGEPGQTGPAGAR
Thomson's gazelle	Eudorcas thomsonii	Cetartiodactyla	Bovidae	Antilopinae	Janzen et al. 2020	Janzen et al. 2020	Janzen et al. 2020	Janzen et al. 2020	GVQGPPGPAGPR	TGQPGAVGPAGIR	EGPVGLPGIDGR	EGPVGLPGIDGRPGPIGPAGAR	GETGPSGPAGPTGAR	GIPGEFGLPGPAGAR	PGEVGPPGPPGPAGEK	TGETGAAGPPGFAGEK	STGISVPGPMGPSGPR	GETGPAGPAGPIGPVGAR	GEPGPAGAVGPAGAVGPR	GPPGESGAAGPAGPIGSR	GSTGEIGPAGPPGPPGLR	GEPGPTGIQGPPGPAGEEGKR	GLPGVAGSVGEPGPLGIAGPPGAR	GETGPAGRPGEVGPPGPPGPAGEK	GYPGNAGPVGAVGAPGPQGPVGPAGK	GHNGLQGLPGLAGHHGDQGAPGAVGPAGPR	GEQGPAGPPGFQGLPGPAGTAGEAGK	GEQGPAGPPGFQGLPGPAGTAGEAGKPGER	GLTGPIGPPGPAGAPGDKGETGPSGPAGPTGAR	GPSGEPGTAGPPGTPGPQGLLGAPGFLGLPGSR	GPPGASGAPGPQGFQGPPGEPGEPGQTGPAGAR
Red-fronted gazelle	Eudorcas rufifrons	Cetartiodactyla	Bovidae	Antilopinae				Le Meillour et al. 2023	GVQGPPGPAGPR	TGQPGAVGPAGIR	EGPVGLPGIDGR	EGPVGLPGIDGRPGPIGPAGAR	GETGPSGPAGPTGAR	GIPGEFGLPGPAGAR	PGEVGPPGPPGPAGEK	TGETGASGPPGFAGEK	STGISVPGPMGPSGPR	GETGPAGPAGPIGPVGAR	GEPGPAGAVGPAGAVGPR	GPPGESGAAGPAGPIGSR	GSTGEIGPAGPPGPPGLR		GLPGVAGSVGEPGPLGIAGPPGAR	GETGPAGRPGEVGPPGPPGPAGEK	GYPGNAGPVGAVGAPGPQGPVGPAGK	GHNGLQGLPGLAGHHGDQGAPGAVGPAGPR	GEQGPAGPPGFQGLPGPAGTAGEAGK	GEQGPAGPPGFQGLPGPAGTAGEAGKPGER	GLTGPIGPPGPAGAPGDKGETGPSGPAGPTGAR	GPSGEPGTAGPPGTPGPQGLLGAPGFLGLPGSR	GPPGASGAPGPQGFQGPPGEPGEPGQTGPAGAR
Gerenuk	Litocranius walleri	Cetartiodactyla	Bovidae	Antilopinae		Janzen et al. 2020	Janzen et al. 2020		GVQGPPGPAGPR	TGQPGAVGPAGIR	EGPVGLPGIDGR	EGPVGLPGIDGRPGPIGPAGAR	GETGPSGPAGPTGAR	GIPGEFGLPGPAGAR	PGEVGPPGPPGPAGEK	SGETGASGPPGFAGEK	STGISVPGPMGPSGPR	GETGPAGPAGPIGPVGAR	GEPGPAGAVGPAGAVGPR	GPPGESGAAGPAGPIGSR	GSTGEIGPAGPPGPPGLR	GEPGPTGIQGPPGPAGEEGKR	GLPGVAGSVGEPGPLGIAGPPGAR	GETGPAGRPGEVGPPGPPGPAGEK	GYPGNAGPVGAVGAPGPQGPVGPAGK	GHNGLQGLPGLAGHHGDQGAPGAVGPAGPR	GEQGPAGPPGFQGLPGPAGTAGEAGK	GEQGPAGPPGFQGLPGPAGTAGEAGKPGER	GLTGPIGPPGPAGAPGDKGETGPSGPAGPTGAR	GPSGEPGTAGPPGTPGPQGLLGAPGFLGLPGSR	GPPGASGAPGPQGFQGPPGEPGEPGQTGPAGAR
Oribi	Ourebia ourebi	Cetartiodactyla	Bovidae	Antilopinae	Janzen et al. 2020	Janzen et al. 2020	Janzen et al. 2020	Janzen et al. 2020	GVQGPPGPAGPR	TGQPGAVGPAGIR	EGPVGLPGIDGR	EGPVGLPGIDGRPGPIGPAGAR	GETGPSGPAGPTGAR	GIPGEFGLPGPAGAR	PGEVGPPGPPGPAGEK	TGETGASGPPGFAGEK	STGISVPGPMGPSGPR	GETGPAGPAGPIGPVGAR	GEPGPAGAVGPAGAVGPR	GPPGESGAAGPAGPIGSR	GSTGEIGPAGPPGPPGLR		GLPGVAGSVGEPGPLGIAGPPGAR	GETGPAGRPGEVGPPGPPGPAGEK	GYPGNAGPVGAVGAPGPQGPVGPAGK	GHNGLQGLPGLAGHHGDQGAPGAVGPAGPR	GEQGPAGPPGFQGLPGPAGTAGEAGK	GEQGPAGPPGFQGLPGPAGTAGEAGKPGER		GPSGEPGTAGPPGTPGPQGLLGAPGFLGLPGSR	GPPGASGAPGPQGFQGPPGEPGEPGQTGPAGAR
Klipspringer	Oreotragus oreotragus	Cetartiodactyla	Bovidae	Antilopinae	Janzen et al. 2020	Janzen et al. 2020	Janzen et al. 2020	Janzen et al. 2020	GVQGPPGPAGPR	IGQPGAVGPAGIR	EGPAGLPGIDGR	EGPAGLPGIDGRPGPIGPAGAR	GETGPSGPAGPTGAR	GIPGEFGLPGPAGAR	PGEVGPPGPPGPAGEK	TGETGASGPPGFVGEK	SAGISVPGPMGPSGPR	GETGPAGPAGPIGPVGAR	GEPGPAGAVGPAGAVGPR	GPPGESGAAGPTGPIGSR	GSTGEIGPAGPPGPPGLR	GEPGPTGIQGPPGPAGEEGKR	GLPGVAGSVGEPGPLGIAGPPGAR	GETGPAGRPGEVGPPGPPGPAGEK	GYPGNAGPVGAAGAPGPQGPVGPTGK	GHNGLQGLPGLAGHHGDQGAPGAVGPAGPR	GEQGPAGPPGFQGLPGPAGTAGEAGK	GEQGPAGPPGFQGLPGPAGTAGEAGKPGER	GLTGPIGPPGPAGAPGDKGETGPSGPAGPTGAR	GPSGEPGTAGPPGTPGPQGLLGAPGFLGLPGSR	GPPGASGAPGPQGFQGPPGEPGEPGQTGPAGAR
Kirk's dik-dik	Madoqua kirkii	Cetartiodactyla	Bovidae	Antilopinae	Janzen et al. 2020	Janzen et al. 2020	Janzen et al. 2020	Janzen et al. 2020	GVQGPPGPAGPR	SGQPGAVGPAGIR	EGPVGLPGIDGR	EGPVGLPGIDGRPGPIGPAGAR	GETGPSGPAGPTGAR	GIPGEFGLPGPAGAR	PGEVGPPGPPGPAGEK	TGETGASGPPGFVGEK	STGISVPGPMGPSGPR	GETGPAGPAGPIGPVGAR	GEPGPAGAVGPAGAVGPR	GPPGESGAAGPAGPIGSR	GSTGEIGPAGPPGPPGLR	GEPGPTGIQGPPGPAGEEGKR	GLPGVAGSVGEPGPLGIAGPPGAR	GETGPAGRPGEVGPPGPPGPAGEK	GYPGNAGPVGAAGAPGPQGPVGPAGK	GHNGLQGLPGLAGHHGDQGAPGAVGPAGPR	GEQGPAGPPGFQGLPGPAGTAGEAGK	GEQGPAGPPGFQGLPGPAGTAGEAGKPGER	GLTGPIGPPGPAGAPGDKGETGPSGPAGPTGAR	GPSGEPGTAGPPGTPGPQGLLGAPGFLGLPGSR	GPPGASGAPGPQGFQGPPGEPGEPGQTGPAGAR
Suni	Nesotragus moschatus	Cetartiodactyla	Bovidae	Antilopinae	Janzen et al. 2020	Janzen et al. 2020	Janzen et al. 2020	Janzen et al. 2020	GVQGPPGPAGPR	TGQPGAVGPAGIR	EGPVGLPGIDGR	EGPVGLPGIDGRPGPIGPAGAR	GETGPSGPAGPTGAR	GIPGEFGLPGPAGAR	PGEVGPPGPPGPAGEK	TGETGAAGPPGFVGEK	STGISVPGPMGPSGPR	GETGPAGPAGPIGPVGAR	GEPGPAGAVGPAGAVGPR	GPPGESGAAGPTGPIGSR	GSTGEIGPAGPPGPPGLR	GEPGPTGIQGPPGPAGEEGKR	GLPGVAGSVGEPGPLGIAGPPGAR	GETGPAGRPGEVGPPGPPGPAGEK	GYPGNAGPVGAVGAPGPQGPVGPTGK	GHNGLQGLPGLAGHHGDQGAPGAVGPAGPR	GEQGPAGPPGFQGLPGPAGTAGEAGK	GEQGPAGPPGFQGLPGPAGTAGEAGKPGER	GLTGPIGPPGPAGAPGDKGETGPSGPAGPTGAR	GPSGEPGTAGPPGTPGPQGILGAPGFLGLPGSR	GPPGASGAPGPQGFQGPPGEPGEPGQTGPAGAR
Steenbok	Raphicerus campestris	Cetartiodactyla	Bovidae	Antilopinae		Janzen et al. 2020	Janzen et al. 2020		GVQGPPGPAGPR	TGQPGAVGPAGIR	EGPVGLPGIDGR	EGPVGLPGIDGRPGPIGPAGAR	GETGPSGPAGPTGAR	GIPGEFGLPGPAGAR	PGEVGPPGPPGPAGEK	SGETGASGPPGFVGEK	STGISVPGPMGPSGPR	GETGPAGPAGPIGPVGAR	GEPGPAGAVGPAGAVGPR	GPPGESGAAGPAGPIGSR	GSTGEIGPAGPPGPPGLR	GEPGPTGIQGPPGPAGEEGKR	GLPGVAGSVGEPGPLGIAGPPGAR	GETGPAGRPGEVGPPGPPGPAGEK	GYPGNAGPVGAAGAPGPQGPVGPAGK	GHNGLQGLPGLAGHHGDQGAPGAVGPAGPR	GEQGPAGPPGFQGLPGPAGTAGEAGK	GEQGPAGPPGFQGLPGPAGTAGEAGKPGER	GLTGPIGPPGPAGAPGDKGETGPSGPAGPTGAR	GPSGEPGTAGPPGTPGPQGILGAPGFLGLPGSR	GPPGASGAPGPQGFQGPPGEPGEPGQTGPAGAR
Tibetan gazelle	Procapra picticaudata	Cetartiodactyla	Bovidae	Antilopinae	PMF105 (this study)			PMF105 (this study)	GVQGPPGPAGPR	TGQPGAVGPAGIR	EGPVGLPGIDGR	EGPVGLPGIDGRPGPIGPAGAR	GETGPSGPAGPTGAR	GIPGEFGLPGPAGAR	PGEAGPPGPPGPAGEK	SGETGASGPPGFAGEK	STGISVPGPMGPSGPR	GETGPAGPAGPIGPVGAR	GEPGPAGAVGPAGAVGPR	GPPGESGAAGPAGPIGSR	GSTGEIGPAGPPGPPGLR	GEPGPTGIQGPPGPAGEEGKR	GLPGVAGSVGEPGPLGIAGPPGAR	GETGPAGRPGEAGPPGPPGPAGEK	GYPGNAGPVGAAGAPGPQGPVGPAGK	GHNGLQGLPGLAGHHGDQGAPGAVGPAGPR	GEQGPAGPPGFQGLPGPAGTAGEAGK	GEQGPAGPPGFQGLPGPAGTAGEAGKPGER	GLTGPIGPPGPAGAPGDKGETGPSGPAGPTGAR	GPSGEPGTAGPPGTPGPQGLLGAPGFLGLPGSR	GPPGASGAPGPQGFQGPPGEPGEPGQTGPAGAR
Przewalski's gazelle	Procapra przewalskii	Cetartiodactyla	Bovidae	Antilopinae	PMF100 (this study)	Janzen et al. 2020	Janzen et al. 2020		GVQGPPGPAGPR	TGQPGAVGPAGIR	EGPVGLPGIDGR	EGPVGLPGIDGRPGPIGPAGAR	GETGPSGPAGPTGAR	GIPGEFGLPGPAGAR	PGEAGPPGPPGPAGEK	SGETGASGPPGFAGEK	STGISVPGPMGPSGPR	GETGPAGPAGPIGPVGAR	GEPGPAGAVGPAGAVGPR	GPPGESGAAGPAGPIGSR	GSTGEIGPAGPPGPPGLR	GEPGPTGIQGPPGPAGEEGKR	GLPGVAGSVGEPGPLGIAGPPGAR	GETGPAGRPGEAGPPGPPGPAGEK	GYPGNAGPVGAAGAPGPQGPVGPAGK	GHNGLQGLPGLAGHHGDQGAPGAVGPAGPR	GEQGPAGPPGFQGLPGPAGTAGEAGK	GEQGPAGPPGFQGLPGPAGTAGEAGKPGER	GLTGPIGPPGPAGAPGDKGETGPSGPAGPTGAR	GPSGEPGTAGPPGTPGPQGLLGAPGFLGLPGSR	GPPGASGAPGPQGFQGPPGEPGEPGQTGPAGAR
Impala	Aepyceros melampus	Cetartiodactyla	Bovidae	Aepycerotinae	PMF15	Janzen et al. 2020	Janzen et al. 2020	PMF15; Le Meillour et al. 2020	GVQGPPGPAGPR	TGQPGAVGPAGIR	EGPVGLPGIDGR	EGPVGLPGIDGRPGPIGPAGAR	GETGPSGPAGPTGAR	GIPGEFGLPGPAGAR	PGEVGPPGPPGPAGEK	TGETGAAGPPGFVGEK	STGISVPGPMGPSGPR	GETGPAGPAGPIGPVGAR	GEPGPAGAVGPAGAVGPR	GPPGESGAAGPAGPIGSR	GSTGEIGPAGPPGPPGLR	GEPGPTGIQGPPGPAGEEGKR	GLPGVAGSVGEPGPLGIAGPPGAR	GETGPAGRPGEVGPPGPPGPAGEK	GYPGNAGPVGAAGAPGPQGPVGPAGK	GHNGLQGLPGLAGHHGDQGAPGAVGPAGPR	GEQGPAGPPGFQGLPGPAGTAGEAGK	GEQGPAGPPGFQGLPGPAGTAGEAGKPGER	GLTGPIGPPGPAGAPGDKGETGPSGPAGPTGAR	GPSGEPGTAGPPGTPGPQGLLGAPGFLGLPGSR	GPPGASGAPGPQGFQGPPGEPGEPGQTGPAGAR
Harvey's duiker	Cephalophus harveyi	Cetartiodactyla	Bovidae	Cephalophinae		Janzen et al. 2020	Janzen et al. 2020		GVQGPPGPAGPR	IGQPGAVGPAGIR	EGPAGLPGIDGR	EGPAGLPGIDGRPGPIGPAGAR	GEAGPSGPAGPTGAR	GIPGEFGLPGPAGAR	PGEVGPPGPPGPAGEK	TGETGASGPPGFVGEK	STGISMPGPMGPSGPR	GETGPAGPAGPIGPVGAR	GEPGPVGAIGPAGAVGPR	GPPGESGAAGPTGPIGSR	GSTGEIGPAGPPGPPGLR	GEPGPTGIQGPPGPAGEEGKR	GLPGVAGSVGEPGPLGIAGPPGAR	GETGPAGRPGEVGPPGPPGPAGEK	GYPGNAGPVGAAGAPGPQGPVGPTGK	GHNGLQGLPGLAGHHGDQGAPGAVGPAGPR	GEQGPAGPPGFQGLPGPAGTAGEAGK	GEQGPAGPPGFQGLPGPAGTAGEAGKPGER	GLTGPIGPPGPAGAPGDKGEAGPSGPAGPTGAR	GPSGEPGTAGPPGTPGPQGLLGPPGFLGLPGSR	GPPGASGAPGPQGFQGPPGEPGEPGQTGPAGAR
Aders's duiker	Cephalophus adersi	Cetartiodactyla	Bovidae	Cephalophinae	Janzen et al. 2020			Janzen et al. 2020	GVQGPPGPAGPR	IGQPGAVGPAGIR	EGPAGLPGIDGR	EGPAGLPGIDGRPGPIGPAGAR	GEAGPSGPAGPTGAR	GIPGEFGLPGPAGAR					GEPGPVGAIGPAGAVGPR	GPPGESGAAGPTGPIGSR	GSTGEIGPAGPPGPPGLR		GLPGVAGSVGEPGPLGIAGPPGAR				GEQGPAGPPGFQGLPGPAGTAGEAGK	GEQGPAGPPGFQGLPGPAGTAGEAGKPGER	GLTGPIGPPGPAGAPGDKGEAGPSGPAGPTGAR	GPSGEPGTAGPPGTPGPQGLLGPPGFLGLPGSR
Maxwell's duiker	Philantomba maxwellii	Cetartiodactyla	Bovidae	Cephalophinae		Janzen et al. 2020	Janzen et al. 2020		GVQGPPGPAGPR	IGQPGAVGPAGIR	EGPAGLPGIDGR	EGPAGLPGIDGRPGPIGPAGAR	GETGPSGPAGPTGAR	GIPGEFGLPGPAGAR	PGEVGPPGPPGPAGEK	SGETGASGPPGFVGEK		GETGPAGPAGPIGPVGAR	GEPGPVGAVGPAGAVGPR	GPPGESGAAGPTGPIGSR	GSTGEIGPAGPPGPPGLR	GEPGPTGIQGPPGPAGEEGKR	GLPGVAGSVGEPGPLGIAGPPGAR	GETGPAGRPGEVGPPGPPGPAGEK	GYPGNAGPVGAAGAPGPQGPVGPTGK	GHNGLQGLPGLAGHHGDQGAPGAVGPAGPR	GEQGPAGPPGFQGLPGPAGTAGEAGK	GEQGPAGPPGFQGLPGPAGTAGEAGKPGER	GLTGPIGPPGPAGAPGDKGETGPSGPAGPTGAR	GPSGEPGTAGPPGTPGPQGLLGPPGFLGLPGSR	GPPGASGAPGPQGFQGPPGEPGEPGQTGPAGAR
Common duiker	Sylvicapra grimmia	Cetartiodactyla	Bovidae	Cephalophinae	Janzen et al. 2020	Janzen et al. 2020	Janzen et al. 2020	Janzen et al. 2020	GVQGPPGPAGPR	IGQPGAVGPAGIR	EGPVGLPGIDGR	EGPVGLPGIDGRPGPIGPAGAR	GEAGPSGPAGPTGAR	GIPGEFGLPGPAGAR	PGEVGPPGPPGPAGEK	SGETGASGPPGFVGEK	STGISMPGPMGPSGPR	GETGPAGPAGPIGPVGAR	GEPGPAGAVGPAGAVGPR	GPPGESGAAGPTGPIGSR	GSTGEIGPAGPPGPPGLR	GEPGPTGIQGPPGPAGEEGKR	GLPGVAGSVGEPGPLGIAGPPGAR	GETGPAGRPGEVGPPGPPGPAGEK	GYPGNAGPVGAAGAPGPQGPVGPTGK	GHNGLQGLPGLAGHHGDQGAPGAVGPAGPR	GEQGPAGPPGFQGLPGPAGTAGEAGK	GEQGPAGPPGFQGLPGPAGTAGEAGKPGER	GLTGPIGPPGPAGAPGDKGEAGPSGPAGPTGAR	GPSGEPGTAGPPGTPGPQGLLGPPGFLGLPGSR	GPPGASGAPGPQGFQGPPGEPGEPGQTGPAGAR
Kob	Kobus kob	Cetartiodactyla	Bovidae	Reduncinae	Janzen et al. 2020			Janzen et al. 2020	GVQGPPGPAGPR	AGQPGAVGPAGIR	EGPVGLPGIDGR	EGPVGLPGIDGRPGPIGPAGAR	GETGPSGPAGPTGAR	GIPGEFGLPGPAGAR					GEPGPAGAVGPAGAVGPR	GPPGESGAAGPAGPIGSR	GSTGEIGPAGPPGPPGLR		GLPGVAGSVGEPGPLGIAGPPGAR				GEQGPAGPPGFQGLPGPAGTAGEAGK	GEQGPAGPPGFQGLPGPAGTAGEAGKPGER	GLTGPIGPPGPAGAPGDKGETGPSGPAGPTGAR	GPSGEPGTAGPPGTPGPQGLLGAPGFLGLPGSR
Waterbuck	Kobus ellipsiprymnus	Cetartiodactyla	Bovidae	Reduncinae	Janzen et al. 2020	Janzen et al. 2020	Janzen et al. 2020	Janzen et al. 2020	GVQGPPGPAGPR	AGQPGAVGPAGIR	EGPVGLPGIDGR	EGPVGLPGIDGRPGPIGPAGAR	GETGPSGPAGPTGAR	GIPGEFGLPGPAGAR	PGEVGPPGPPGPAGEK	TGETGASGPPGFVGEK	STGISVPGPMGPSGPR	GETGPAGPAGPIGPVGAR	GEPGPAGAVGPAGAVGPR	GPPGESGAAGPAGPIGSR	GSTGEIGPAGPPGPPGLR	GEPGPTGIQGPPGPAGEEGKR	GLPGVAGSVGEPGPLGIAGPPGAR	GETGPAGRPGEVGPPGPPGPAGEK	GYPGNAGPVGAAGAPGPQGPVGPAGK	GHNGLQGLPGLAGHHGDQGAPGAVGPAGPR	GEQGPAGPPGFQGLPGPAGTAGEAGK	GEQGPAGPPGFQGLPGPAGTAGEAGKPGER	GLTGPIGPPGPAGAPGDKGETGPSGPAGPTGAR	GPSGEPGTAGPPGTPGPQGLLGAPGFLGLPGSR	GPPGASGAPGPQGFQGPPGEPGEPGQTGPAGAR
Bohor reedbuck	Redunca redunca	Cetartiodactyla	Bovidae	Reduncinae		Janzen et al. 2020	Janzen et al. 2020		GVQGPPGPAGPR	AGQPGAVGPAGIR	EGPVGLPGIDGR	EGPVGLPGIDGRPGPIGPAGAR	GETGPSGPAGPTGAR	GIPGEFGLPGPAGAR	PGEVGPPGPPGPAGEK	TGETGASGPPGFVGEK	STGISVPGPMGPSGPR	GETGPAGPAGPIGPVGAR	GEPGPAGAVGPAGAVGPR	GPPGESGAAGPAGPIGSR	GSTGEIGPAGPPGPPGLR	GEPGPTGIQGPPGPAGEEGKR	GLPGVAGSVGEPGPLGIAGPPGAR	GETGPAGRPGEVGPPGPPGPAGEK	GYPGNAGPVGAAGAPGPQGPVGPAGK	GHNGLQGLPGLAGHHGDQGAPGAVGPAGPR	GEQGPAGPPGFQGLPGPAGTAGEAGK	GEQGPAGPPGFQGLPGPAGTAGEAGKPGER	GLTGPIGPPGPAGAPGDKGETGPSGPAGPTGAR	GPSGEPGTAGPPGTPGPQGLLGAPGFLGLPGSR	GPPGASGAPGPQGFQGPPGEPGEPGQTGPAGAR
Grey rhebok	Pelea capreolus	Cetartiodactyla	Bovidae	Reduncinae	Coutu et al. 2021	Coutu et al. 2021	Coutu et al. 2021	Coutu et al. 2021	GVQGPPGPAGPR	AGQPGAVGPAGIR	EGPVGLPGIDGR	EGPVGLPGIDGRPGPIGPAGAR	GETGPSGPAGPTGAR	GIPGEFGLPGPAGAR	PGEVGPPGPPGPAGEK	TGEPGAAGPPGFAGEK	STGISVPGPMGPSGPR	GETGPAGPAGPIGPVGAR	GEPGPAGAVGPAGAVGPR	GPPGESGAAGPAGPIGSR	GSTGEIGPAGPPGPPGLR	GEPGPTGIQGPPGPAGEEGKR	GLPGVAGSVGEPGPLGIAGPPGAR	GETGPAGRPGEVGPPGPPGPAGEK	GYPGNAGPVGAAGAPGPQGPVGPAGK	GHNGLQGLPGLAGHHGDQGAPGAVGPAGPR	GEQGPAGPPGFQGLPGPAGTAGEAGK	GEQGPAGPPGFQGLPGPAGTAGEAGKPGER	GLTGPIGPPGPAGAPGDKGETGPSGPAGPTGAR	GPSGEPGTAGPPGTPGPQGLLGAPGFLGLPGSR	GPPGASGAPGPQGFQGPPGEPGEPGQTGPAGAR
Sable antelope	Hippotragus niger	Cetartiodactyla	Bovidae	Hippotraginae	Janzen et al. 2020			Janzen et al. 2020	GVQGPPGPAGPR	TGQPGAVGPAGIR	EGPAGLPGIDGR	EGPAGLPGIDGRPGPIGPAGAR	GETGPSGPAGPTGAR	GIPGEFGLPGPAGAR					GEPGPVGAVGPVGAVGPR	GPPGESGAAGPTGPIGSR	GSTGEIGPAGPPGPPGLR		GLPGVAGSVGEPGPLGIAGPPGAR				GEQGPAGPPGFQGLPGPAGTAGEAGK	GEQGPAGPPGFQGLPGPAGTAGEAGKPGER	GLTGPIGPPGPAGAPGDKGETGPSGPAGPTGAR	GPSGEPGTAGPPGTPGPQGLLGPPGFLGLPGSR
Roan antelope	Hippotragus equinus	Cetartiodactyla	Bovidae	Hippotraginae	Janzen et al. 2020			Janzen et al. 2020	GVQGPPGPAGPR	TGQPGAVGPAGIR	EGPAGLPGIDGR	EGPAGLPGIDGRPGPIGPAGAR	GETGPSGPAGPTGAR	GIPGEFGLPGPAGAR					GEPGPVGAVGPVGAVGPR	GPPGESGAAGPTGPIGSR	GSTGEIGPAGPPGPPGLR		GLPGVAGSVGEPGPLGIAGPPGAR				GEQGPAGPPGFQGLPGPAGTAGEAGK	GEQGPAGPPGFQGLPGPAGTAGEAGKPGER	GLTGPIGPPGPAGAPGDKGETGPSGPAGPTGAR	GPSGEPGTAGPPGTPGPQGLLGPPGFLGLPGSR
Gemsbok	Oryx gazella	Cetartiodactyla	Bovidae	Hippotraginae		Janzen et al. 2020	Janzen et al. 2020		GVQGPPGPAGPR	TGQPGAVGPAGIR	EGPAGLPGIDGR	EGPAGLPGIDGRPGPIGPAGAR	GETGPSGPAGPTGAR	GIPGEFGLPGPAGAR	PGEVGPPGPPGPAGEK	TGEPGAAGPPGFVGEK	STGISVPGPMGPSGPR	GETGPAGPAGPIGPVGAR	GEPGPVGAVGPVGAVGPR	GPPGESGAAGPTGPIGSR	GSTGEIGPAGPPGPPGLR	GEPGPTGIQGPPGPAGEEGKR	GLPGVAGSVGEPGPLGIAGP PGAR	GETGPAGRPGEVGPPGPPGPAGEK	GYPGNAGPVGAAGAPGPQGPVGPAGK	GHNGLQGLPGLAGHHGDQGAPGAVGPAGPR	GEQGPAGPPGFQGLPGPAGTAGEAGK	GEQGPAGPPGFQGLPGPAGTAGEAGKPGER	GLTGPIGPPGPAGAPGDKGETGPSGPAGPTGAR	GPSGEPGTAGPPGTPGPQGLLGPPGFLGLPGSR	GPPGASGAPGPQGFQGPPGEPGEPGQTGPAGAR
Scimitar oryx	Oryx dammah	Cetartiodactyla	Bovidae	Hippotraginae		XM_040245669.1	XM_040260442.1		GVQGPPGPAGPR	TGQPGAVGPAGIR	EGPAGLPGIDGR	EGPAGLPGIDGRPGPIGPAGAR	GETGPSGPAGPTGAR	GIPGEFGLPGPAGAR	PGEVGPPGPPGPAGEK	TGEPGAAGPPGFVGEK	STGISVPGPMGPSGPR	GETGPAGPAGPIGPVGAR	GEPGPVGAVGPVGAVGPR	GPPGESGAAGPTGPIGSR	GSTGEIGPAGPPGPPGLR	GEPGPTGIQGPPGPAGEEGKR	GLPGVAGSVGEPGPLGIAGPPGAR	GETGPAGRPGEVGPPGPPGPAGEK	GYPGNAGPVGAAGAPGPQGPVGPAGK	GHNGLQGLPGLAGHHGDQGAPGAVGPAGPR	GEQGPAGPPGFQGLPGPAGTAGEAGK	GEQGPAGPPGFQGLPGPAGTAGEAGKPGER	GLTGPIGPPGPAGAPGDKGETGPSGPAGPTGAR	GPSGEPGTAGPPGTPGPQGLLGPPGFLGLPGSR	GPPGASGAPGPQGFQGPPGEPGEPGQTGPAGAR
Addax	Addax nasomaculatus	Cetartiodactyla	Bovidae	Hippotraginae				Le Meillour et al. 2023	GVQGPPGPAGPR	TGQPGAVGPAGIR	EGPAGLPGIDGR	EGPAGLPGIDGRPGPIGPAGAR	GETGPSGPAGPTGAR	GIPGEFGLPGPAGAR	PGEVGPPGPPGPAGEK	SGETGASGPPGFAGEK	STGISVPGPMGPSGPR	GETGPAGPAGPIGPVGAR	GEPGPAGAVGPAGAVGPR	GPPGESGAAGPTGPIGSR	GSTGEIGPAGPPGPPGLR	GEPGPTGIQGPPGPAGEEGKR	GLPGVAGSVGEPGPLGIAGPPGAR	GETGPAGRPGEVGPPGPPGPAGEK	GYPGNAGPVGAAGAPGPQGPVGPAGK	GHNGLQGLPGLAGHHGDQGAPGAVGPAGPR	GEQGPAGPPGFQGLPGPAGTAGEAGK	GEQGPAGPPGFQGLPGPAGTAGEAGKPGER	GLTGPIGPPGPAGAPGDKGETGPSGPAGPTGAR	GPSGEPGTAGPPGTPGPQGLLGAPGFLGLPGSR	GPPGASGAPGPQGFQGPPGEPGEPGQTGPAGAR
Brindled gnu/ Blue wildbeest	Connochaetes taurinus	Cetartiodactyla	Bovidae	Alcelaphinae	Janzen et al. 2020	Janzen et al. 2020	Janzen et al. 2020	Janzen et al. 2020	GVQGPPGPAGPR	TGQPGAVGPAGIR	EGPAGLPGIDGR	EGPAGLPGIDGRPGPIGPAGAR	GETGPSGPAGPTGAR	GIPGEFGLPGPAGAR	PGEVGPPGPPGPAGEK	TGEPGAAGPPGFVGEK	STGISVPGPMGPSGPR	GETGPAGPAGPIGPVGAR	GEPGPVGAVGPAGAVGPR	GPPGESGAAGPAGPIGSR	GSTGEIGPAGPPGPPGLR	GEPGPTGIQGPPGPAGEEGKR	GLPGVAGSVGEPGPLGIAGPPGAR	GETGPAGRPGEVGPPGPPGPAGEK	GYPGNAGPVGAAGAPGPQGPVGPAGK	GHNGLQGLPGLAGHHGDQGAPGAVGPAGPR	GEQGPAGPPGFQGLPGPAGTAGEAGK	GEQGPAGPPGFQGLPGPAGTAGEAGKPGER	GLTGPIGPPGPAGAPGDKGETGPSGPAGPTGAR	GPSGEPGTAGPPGTPGPQGLLGAPGFLGLPGSR	GPPGASGAPGPQGFQGPPGEPGEPGQTGPAGAR
Blesbok	Damaliscus pyagargus	Cetartiodactyla	Bovidae	Alcelaphinae	Campana et al. 2013		JQ838604
Hirola	Damaliscus(Beatragus) hunteri	Cetartiodactyla	Bovidae	Alcelaphinae	Janzen et al. 2020
Topi, tsessebe	Damaliscus lunatus	Cetartiodactyla	Bovidae	Alcelaphinae	Janzen et al. 2020	Janzen et al. 2020	Janzen et al. 2020	Janzen et al. 2020	GVQGPPGPAGPR	TGQPGAVGPAGIR	EGPAGLPGIDGR	EGPAGLPGIDGRPGPIGPAGAR	GETGPSGPAGPTGAR	GIPGEFGLPGPAGAR	PGEVGPPGPPGPAGEK	TGEPGAAGPPGFVGEK	SAGISVPGPMGPSGPR	GETGPAGPAGPIGPVGAR	GEPGPVGAVGPAGAVGPR	GPPGESGAAGPAGPIGSR	GSTGEIGPAGPPGPPGLR	GEPGPTGIQGPPGPAGEEGKR	GLPGVAGSVGEPGPLGIAGPPGAR	GETGPAGRPGEVGPPGPPGPAGEK	GYPGNAGPVGAAGAPGPQGPVGPAGK	GHNGLQGLPGLAGHHGDQGAPGAVGPAGPR	GEQGPAGPPGFQGLPGPAGTAGEAGK	GEQGPAGPPGFQGLPGPAGTAGEAGKPGER	GLTGPIGPPGPAGAPGDKGETGPSGPAGPTGAR	GPSGEPGTAGPPGTPGPQGLLGAPGFLGLPGSR	GPPGASGAPGPQGFQGPPGEPGEPGQTGPAGAR
Hartebeest	Alcelaphus buselaphus	Cetartiodactyla	Bovidae	Alcelaphinae	Janzen et al. 2020	Janzen et al. 2020	Janzen et al. 2020	Janzen et al. 2020	GVQGPPGPAGPR	TGQPGAVGPAGIR	EGPAGLPGIDGR	EGPAGLPGIDGRPGPIGPAGAR	GETGPSGPAGPTGAR	GIPGEFGLPGPAGAR	PGEVGPPGPPGPAGEK	TGEPGAAGPPGFVGEK	SAGISVPGPMGPSGPR	GETGPAGPAGPIGPVGAR	GEPGPVGAVGPTGAVGPR	GPPGESGAAGPAGPIGSR	GSTGEIGPAGPPGPPGLR	GEPGPTGIQGPPGPAGEEGKR	GLPGVAGSVGEPGPLGIAGPPGAR	GETGPAGRPGEVGPPGPPGPAGEK		GHNGLQGLPGLAGHHGDQGAPGAVGPAGPR	GEQGPAGPPGFQGLPGPAGTAGEAGK	GEQGPAGPPGFQGLPGPAGTAGEAGKPGER	GLTGPIGPPGPAGAPGDKGETGPSGPAGPTGAR	GPSGEPGTAGPPGTPGPQGLLGAPGFLGLPGSR	GPPGASGAPGPQGFQGPPGEPGEPGQTGPAGAR
Sheep	Ovis aries	Cetartiodactyla	Bovidae	Caprinae	Buckley et al. 2010	XP_027830506.1	XP_004007775.1	Coutu et al., 2021	GVQGPPGPAGPR	TGQPGAVGPAGIR	EGPAGLPGIDGR	EGPAGLPGIDGRPGPIGPAGAR	GETGPSGPAGPTGAR	GIPGEFGLPGPAGAR	AGEVGPPGPPGPAGEK	TGEPGAAGPPGFVGEK	STGISVPGPMGPSGPR	GETGPAGPAGPIGPVGAR	GEPGPVGAVGPAGAVGPR	GPPGESGAAGPTGPIGSR	GSTGEIGPAGPPGPPGLR	GEPGPTGIQGPPGPAGEEGKR	GLPGVAGSVGEPGPLGIAGPPGAR	GETGPAGRAGEVGPPGPPGPAGEK	GYPGNAGPVGAAGAPGPQGPVGPTGK	GHNGLQGLPGLAGHHGDQGAPGAVGPAGPR	GEQGPAGPPGFQGLPGPAGTAGEAGK	GEQGPAGPPGFQGLPGPAGTAGEAGKPGER	GLTGPIGPPGPAGAPGDKGETGPSGPAGPTGAR	GPSGEPGTAGPPGTPGPQGLLGAPGFLGLPGSR	GPPGASGAPGPQGFQGPPGEPGEPGQTGPAGAR
Mouflon	Ovis gmelini	Cetartiodactyla	Bovidae	Caprinae	Buckley et al. 2010																									GPSGEPGTAGPPGTPGPQGLLGAPGFLGLPGSR
Argali	Ovis ammon	Cetartiodactyla	Bovidae	Caprinae	PMF104 (this study)
Himalayan tahr	Hemitragus jemlahicus	Cetartiodactyla	Bovidae	Caprinae	Buckley et al. 2010																									GPSGEPGTAGPPGTPGPQGLLGAPGFLGLPGSR
Balearic Mouse-goat	Myotragus sp.	Cetartiodactyla	Bovidae	Caprinae	Buckley et al. 2010																									GPSGEPGTAGPPGTPGPQGLLGAPGFLGLPGSR
Goat	Capra hircus	Cetartiodactyla	Bovidae	Caprinae	Buckley et al. 2010	XM_018064893.1	XM_005678936.3	Buckley et al. 2010	GVQGPPGPAGPR	TGQPGAVGPAGIR	EGPAGLPGIDGR	EGPAGLPGIDGRPGPIGPAGAR	GETGPSGPAGPTGAR	GIPGEFGLPGPAGAR	PGEVGPPGPPGPAGEK	TGEPGAAGPPGFVGEK	STGISVPGPMGPSGPR	GETGPAGPAGPIGPVGAR	GEPGPVGAVGPAGAVGPR	GPPGESGAAGPTGPIGSR	GSTGEIGPAGPPGPPGLR	GEPGPTGIQGPPGPAGEEGKR	GLPGVAGSVGEPGPLGIAGPPGAR	GETGPAGRPGEVGPPGPPGPAGEK	GYPGNAGPVGAAGAPGPQGPVGPTGK	GHNGLQGLPGLAGHHGDQGAPGAVGPAGPR	GEQGPAGPPGFQGLPGPAGTAGEAGK	GEQGPAGPPGFQGLPGPAGTAGEAGKPGER	GLTGPIGPPGPAGAPGDKGETGPSGPAGPTGAR	GPSGEPGTAGPPGTPGPQGFLGPPGFLGLPGSR	GPPGASGAPGPQGFQGPPGEPGEPGQTGPAGAR
Ibex	Capra ibex	Cetartiodactyla	Bovidae	Caprinae	PMF50 (Welker et al. 2016)	Janzen et al. 2020	Janzen et al. 2020	PMF50 (Welker et al. 2016)	GVQGPPGPAGPR	TGQPGAVGPAGIR	EGPAGLPGIDGR	EGPAGLPGIDGRPGPIGPAGAR	GETGPSGPAGPTGAR	GIPGEFGLPGPAGAR	PGEVGPPGPPGPAGEK	TGEPGAAGPPGFVGEK	STGISVPGPMGPSGPR	GETGPAGPAGPIGPVGAR	GEPGPVGAVGPAGAVGPR	GPPGESGAAGPTGPIGSR	GSTGEIGPAGPPGPPGLR	GEPGPTGIQGPPGPAGEEGKR	GLPGVAGSVGEPGPLGIAGPPGAR	GETGPAGRPGEVGPPGPPGPAGEK	GYPGNAGPVGAAGAPGPQGPVGPTGK	GHNGLQGLPGLAGHHGDQGAPGAVGPAGPR	GEQGPAGPPGFQGLPGPAGTAGEAGK	GEQGPAGPPGFQGLPGPAGTAGEAGKPGER	GLTGPIGPPGPAGAPGDKGETGPSGPAGPTGAR	GPSGEPGTAGPPGTPGPQGFLGPPGFLGLPGSR	GPPGASGAPGPQGFQGPPGEPGEPGQTGPAGAR
Bezoar	Capra aegagrus	Cetartiodactyla	Bovidae	Caprinae	Buckley et al. 2010																									GPSGEPGTAGPPGTPGPQGFLGPPGFLGLPGSR
Siberian Ibex	Capra sibirica	Cetartiodactyla	Bovidae	Caprinae	PMF97 (this study)
Nubian ibex	Capra nubiana	Cetartiodactyla	Bovidae	Caprinae				Le Meillour et al. 2023	GVQGPPGPAGPR	TGQPGAVGPAGIR	EGPAGLPGIDGR	EGPAGLPGIDGRPGPIGPAGAR	GETGPSGPAGPTGAR	GIPGEFGLPGPAGAR	PGEVGPPGPPGPAGEK	TGEPGAAGPPGFVGEK	STGISVPGPMGPSGPR	GETGPAGPAGPIGPVGAR	GEPGPVGAVGPAGAVGPR	GPPGESGAAGPTGPIGSR	GSTGEIGPAGPPGPPGLR	GEPGPTGIQGPPGPAGEEGKR	GLPGVAGSVGEPGPLGIAGPPGAR	GETGPAGRPGEVGPPGPPGPAGEK	GYPGNAGPVGAAGAPGPQGPVGPTGK	GHNGLQGLPGLAGHHGDQGAPGAVGPAGPR	GEQGPAGPPGFQGLPGPAGTAGEAGK	GEQGPAGPPGFQGLPGPAGTAGEAGKPGER	GLTGPIGPPGPAGAPGDKGETGPSGPAGPTGAR	GPSGEPGTAGPPGTPGPQGFLGPPGFLGLPGSR	GPPGASGAPGPQGFQGPPGEPGEPGQTGPAGAR
Musk ox	Ovibos moschatus	Cetartiodactyla	Bovidae	Caprinae	Buckley et al. 2009		JQ838605.1	Campos et al. 2010		IGQPGAVGPAGIR										GPPGESGAAGPTGPIGSR			GLPGVAGSVGEPGPLGIAGPPGAR							GPSGEPGTAGPPGTPGPQGLLGAPGFLGLPGSR
Euceratherium collinum	Euceratherium collinum	Cetartiodactyla	Bovidae	Caprinae				Campos et al. 2010		TGQPGAVGPAGIR										GPPGESGAAGPTGPIGSR			GLPGVAGSVGEPGPLGIAGPPGAR
Bootherium bombifrons	Bootherium bombifrons	Cetartiodactyla	Bovidae	Caprinae				Campos et al. 2010		IGQPGAVGPAGIR										GPPGESGAAGPTGPIGSR			GLPGVAGSVGEPGPLGIAGPPGAR
Symbos sp.	Symbos sp.	Cetartiodactyla	Bovidae	Caprinae				Campos et al. 2010		IGQPGAVGPAGIR										GPPGESGAAGPTGPIGSR			GLPGVAGSVGEPGPLGIAGPPGAR
Tibetan antelope	Pantholops hodgsonii	Cetartiodactyla	Bovidae	Caprinae	BSY-397/PMF132 (this study)	XP_005964709	XP_005985745		GVQGPPGPAGPR	TGQPGAVGPAGIR	EGPVGLPGIDGR	EGPVGLPGIDGRPGPIGPAGAR	GETGPSGPAGPTGAR	GIPGEFGLPGPAGAR	PGEVGPPGPPGPAGEK	TGEPGAAGPPGFAGEK	STGISVPGPMGPSGPR	GETGPAGPAGPIGPVGAR	GEPGPVGAVGPAGAVGPR	GPPGESGAAGPTGPIGSR	GSTGEIGPAGPPGPPGLR	GEPGPTGIQGPPGPAGEEGKR	GLPGVAGSVGEPGPLGIAGPPGAR	GETGPAGRPGEVGPPGPPGPAGEK	GYPGNAGPVGAAGAPGPQGPVGPAGK	GHNGLQGLPGLAGHHGDQGAPGAVGPAGPR	GEQGPAGPPGFQGLPGPAGTAGEAGK	GEQGPAGPPGFQGLPGPAGTAGEAGKPGER	GLTGPIGPPGPAGAAGDKGETGPSGPAGPTGAR	GPSGEPGTAGPPGTPGPQGLLGAPGFLGLPGSR	GPPGASGAPGPQGFQGPPGEPGEPGQTGPAGAR
Barbary sheep	Ammotragus lervia	Cetartiodactyla	Bovidae	Caprinae	Desmond et al. 2018			Le Meillour et al. 2023	GVQGPPGPAGPR	TGQPGAVGPAGIR	EGPAGLPGIDGR	EGPAGLPGIDGRPGPIGPAGAR	GETGPSGPAGPTGAR	GIPGEFGLPGPAGAR	PGEVGPPGPPGPAGEK	TGEPGAAGPPGFVGEK	STGISVPGPMGPSGPR	GETGPAGPAGPIGPVGAR	GEPGPVGAVGPAGAVGPR	GPPGESGAAGPTGPIGSR	GSTGEIGPAGPPGPPGLR	GEPGPTGIQGPPGPAGEEGKR	GLPGVAGSVGEPGPLGIAGPPGAR	GETGPAGRPGEVGPPGPPGPAGEK	GYPGNAGPVGAAGAPGPQGPVGPTGK	GHNGLQGLPGLAGHHGDQGAPGAVGPAGPR	GEQGPAGPPGFQGLPGPAGTAGEAGK	GEQGPAGPPGFQGLPGPAGTAGEAGKPGER	GLTGPIGPPGPAGAPGDKGETGPSGPAGPTGAR	GPSGEPGTAGPPGTPGPQGLLGAPGFLGLPGSR	GPPGASGAPGPQGFQGPPGEPGEPGQTGPAGAR
Takin	Budorcas taxicolor	Cetartiodactyla	Bovidae	Caprinae	PMF96 (this study)			PMF96 (this study)	GVQGPPGPAGPR	TGQPGAVGPAGIR	EGPAGLPGIDGR	EGPAGLPGIDGRPGPIGPAGAR	GETGPSGPAGPTGAR	GIPGEFGLPGPAGAR	AGEVGPPGPPGPAGEK	TGEPGAAGPPGFVGEK	STGISVPGPMGPSGPR	GETGPAGPAGPVGPVGAR	GEPGPVGAVGPAGAVGPR	GPPGESGAAGPTGPIGSR	GSTGEIGPAGPPGPPGLR	GEPGPTGIQGPPGPAGEEGKR	GLPGVAGSVGEPGPLGIAGPPGAR	GETGPAGRAGEVGPPGPPGPAGEK	GYPGNAGPVGAAGAPGPQGPVGPTGK	GHNGLQGLPGLAGHHGDQGAPGAVGPAGPR	GEQGPAGPPGFQGLPGPAGTAGEAGK	GEQGPAGPPGFQGLPGPAGTAGEAGKPGER	GLTGPIGPPGPAGAPGDKGETGPSGPAGPTGAR	GPSGEPGTAGPPGTPGPQGLLGAPGFLGLPGSR	GPPGASGAPGPQGFQGPPGEPGEPGQTGPAGAR
Mainland serow	Capricornis sumatraensis	Cetartiodactyla	Bovidae	Caprinae	PMF98 (this study)			PMF98 (this study)	GVQGPPGPAGPR	TGQPGAVGPAGIR	EGPAGLPGIDGR	EGPAGLPGIDGRPGPIGPAGAR	GETGPSGPAGPTGAR	GIPGEFGLPGPAGAR	AGEVGPPGPPGPAGEK	TGEPGAAGPPGFVGEK	STGISVPGPMGPSGPR	GETGPAGPAGPVGPVGAR	GEPGPVGAVGPAGAVGPR	GPPGESGAAGPTGPIGSR	GSTGEIGPAGPPGPPGLR	GEPGPTGIQGPPGPAGEEGKR	GLPGVAGSVGEPGPLGIAGPPGAR	GETGPAGRAGEVGPPGPPGPAGEK	GYPGNAGPVGAAGAPGPQGPVGPTGK	GHNGLQGLPGLAGHHGDQGAPGAVGPAGPR	GEQGPAGPPGFQGLPGPAGTAGEAGK	GEQGPAGPPGFQGLPGPAGTAGEAGKPGER	GLTGPIGPPGPAGAPGDKGETGPSGPAGPTGAR	GPSGEPGTAGPPGTPGPQGLLGAPGFLGLPGSR	GPPGASGAPGPQGFQGPPGEPGEPGQTGPAGAR
Goral	Naemorhedus goral	Cetartiodactyla	Bovidae	Caprinae	PMF102 (this study)			PMF102 (this study)	GVQGPPGPAGPR	TGQPGAVGPAGIR	EGPAGLPGIDGR	EGPAGLPGIDGRPGPIGPAGAR	GETGPSGPAGPTGAR	GIPGEFGLPGPAGAR	AGEVGPPGPPGPAGEK	TGEPGAAGPPGFVGEK	STGISVPGPMGPSGPR	GETGPAGPAGPVGPVGAR	GEPGPVGAVGPAGAVGPR	GPPGESGAAGPTGPIGSR	GSTGEIGPAGPPGPPGLR	GEPGPTGIQGPPGPAGEEGKR	GLPGVAGSVGEPGPLGIAGPPGAR	GETGPAGRAGEVGPPGPPGPAGEK	GYPGNAGPVGAAGAPGPQGPVGPTGK	GHNGLQGLPGLAGHHGDQGAPGAVGPAGPR	GEQGPAGPPGFQGLPGPAGTAGEAGK	GEQGPAGPPGFQGLPGPAGTAGEAGKPGER	GLTGPIGPPGPAGAPGDKGETGPSGPAGPTGAR	GPSGEPGTAGPPGTPGPQGLLGAPGFLGLPGSR	GPPGASGAPGPQGFQGPPGEPGEPGQTGPAGAR
Chamois	Rupicapra rupicapra	Cetartiodactyla	Bovidae	Caprinae	PMF49 (Welker et al. 2016)			PMF49 (Welker et al. 2016)	GVQGPPGPAGPR	TGQPGAVGPAGIR	EGPAGLPGIDGR	EGPAGLPGIDGRPGPIGPAGAR	GETGPSGPAGPTGAR	GIPGEFGLPGPAGAR	AGEVGPPGPPGPAGEK	TGEPGAAGPPGFVGEK	STGISVPGPMGPSGPR	GETGPAGPAGPIGPVGAR	GEPGPVGAVGPAGAVGPR	GPPGESGAAGPTGPIGSR	GSTGEIGPAGPPGPPGLR	GEPGPTGIQGPPGPAGEEGKR	GLPGVAGSVGEPGPLGIAGPPGAR	GETGPAGRAGEVGPPGPPGPAGEK	GYPGNAGPVGAAGAPGPQGPVGPTGK	GHNGLQGLPGLAGHHGDQGAPGAVGPAGPR	GEQGPAGPPGFQGLPGPAGTAGEAGK	GEQGPAGPPGFQGLPGPAGTAGEAGKPGER	GLTGPIGPPGPAGAPGDKGETGPSGPAGPTGAR	GPSGEPGTAGPPGTPGPQGLLGAPGFLGLPGSR
Bharal (Blue sheep)	Pseudois nayaur	Cetartiodactyla	Bovidae	Caprinae	Buckley et al. 2010; PMF107 (this study)			Buckley et al. 2010																						GPSGEPGTAGPPGTPGPQGLLGAPGFLGLPGSR
Dwarf blue sheep	Pseudois schaeferi	Cetartiodactyla	Bovidae	Caprinae	PMF108 (this study)			PMF108 (this study)	GVQGPPGPAGPR	TGQPGAVGPAGIR	EGPAGLPGIDGR	EGPAGLPGIDGRPGPIGPAGAR	GETGPSGPAGPTGAR	GIPGEFGLPGPAGAR	PGEVGPPGPPGPAGEK	TGEPGAAGPPGFVGEK	STGISVPGPMGPSGPR	GETGPAGPAGPIGPVGAR	GEPGPVGAVGPAGAVGPR	GPPGESGAAGPTGPIGSR	GSTGEIGPAGPPGPPGLR	GEPGPTGIQGPPGPAGEEGKR	GLPGVAGSVGEPGPLGIAGPPGAR	GETGPAGRPGEVGPPGPPGPAGEK	GYPGNAGPVGAAGAPGPQGPVGPTGK	GHNGLQGLPGLAGHHGDQGAPGAVGPAGPR	GEQGPAGPPGFQGLPGPAGTAGEAGK	GEQGPAGPPGFQGLPGPAGTAGEAGKPGER	GLTGPIGPPGPAGAPGDKGETGPSGPAGPTGAR	GPSGEPGTAGPPGTPGPQGLLGAPGFLGLPGSR	GPPGASGAPGPQGFQGPPGEPGEPGQTGPAGAR
Chital	Axis axis	Cetartiodactyla	Cervidae	Cervinae	PMF64 (Welker et al. 2016)			PMF64 (Welker et al. 2016)	GVQGPPGPAGPR	TGQPGAVGPAGIR	EGPVGLPGIDGR	EGPVGLPGIDGRPGPIGPAGAR	GETGPSGPAGPTGAR	GIPGEFGLPGPAGAR	PGEVGPPGPPGPAGEK	SGETGASGPPGFAGEK	STGISVPGPMGPSGPR	GETGPAGPAGPIGPVGAR	GEPGPAGAVGPAGAVGPR	GPPGESGAAGPAGPIGSR	GSTGEIGPAGPPGPPGLR	GEPGPTGIQGPPGPAGEEGKR	GLPGVAGSVGEPGPLGIAGPPGAR	GETGPAGRPGEVGPPGPPGPAGEK	GYPGNAGPVGTAGAPGPQGPVGPTGK	GHNGLQGLPGLAGHHGDQGAPGAVGPAGPR	GEQGPAGPPGFQGLPGPAGTAGEAGK	GEQGPAGPPGFQGLPGPAGTAGEAGKPGER	GLTGPIGPPGPAGAPGDKGETGPSGPAGPTGAR	GPSGEPGTAGPPGTPGPQGLLGAPGFLGLPGSR
Fallow deer	Dama dama	Cetartiodactyla	Cervidae	Cervinae	PMF53 (Welker et al. 2016)			PMF53 (Welker et al. 2016)	GVQGPPGPAGPR	TGQPGAVGPAGIR	EGPVGLPGIDGR	EGPVGLPGIDGRPGPIGPAGAR	GETGPSGPAGPTGAR	GIPGEFGLPGPAGAR	PGEVGPPGPPGPAGEK	SGETGASGPPGFAGEK	STGISVPGPMGPSGPR	GETGPAGPAGPIGPVGAR	GEPGPAGAVGPAGAVGPR	GPPGESGAAGPAGPIGSR	GSTGEIGPAGPPGPPGLR	GEPGPTGIQGPPGPAGEEGKR	GLPGVAGSVGEPGPLGIAGPPGAR	GETGPAGRPGEVGPPGPPGPAGEK	GYPGNAGPVGTAGAPGPQGPVGPTGK	GHNGLQGLPGLAGHHGDQGAPGAVGPAGPR	GEQGPAGPPGFQGLPGPAGTAGEAGK	GEQGPAGPPGFQGLPGPAGTAGEAGKPGER	GLTGPIGPPGPAGAPGDKGETGPSGPAGPTGAR	GPSGEPGTAGPPGTPGPQGLLGAPGFLGLPGSR
Red deer	Cervus elaphus	Cetartiodactyla	Cervidae	Cervinae	PMF 109; Buckley et al. 2009; Welker et al. 2016; Jensen et al. 2020	XP_043760138.1	XP_043728180.1	Welker et al. 2016;Janzen et al. 2020	GVQGPPGPAGPR	TGQPGAVGPAGIR	EGPVGLPGIDGR	EGPVGLPGIDGRPGPIGPAGAR	GETGPSGPAGPTGAR	GIPGEFGLPGPAGAR	PGEVGPPGPPGPAGEK	SGETGASGPPGFAGEK	STGISVPGPMGPSGPR	GETGPAGPAGPIGPVGAR	GEPGPAGAVGPAGAVGPR	GPPGESGAAGPAGPIGSR	GSTGEIGPAGPPGPPGLR	GEPGPTGIQGPPGPAGEEGKR	GLPGVAGSVGEPGPLGIAGPPGAR	GETGPAGRPGEVGPPGPPGPAGEK	GYPGNAGPVGTAGAPGPQGPVGPTGK	GHNGLQGLPGLAGHHGDQGAPGAVGPAGPR	GEQGPAGPPGFQGLPGPAGTAGEAGK	GEQGPAGPPGFQGLPGPAGTAGEAGKPGER	GLTGPIGPPGPAGAPGDKGETGPSGPAGPTGAR	GPSGEPGTAGPPGTPGPQGLLGAPGFLGLPGSR	GPPGASGAPGPQGFQGPPGEPGEPGQTGPAGAR
Wapiti (Elk)	Cervus canadensis	Cetartiodactyla	Cervidae	Cervinae		XM_043471158.1	XM_043462618.1		GVQGPPGPAGPR	TGQPGAVGPAGIR	EGPVGLPGIDGR	EGPVGLPGIDGRPGPIGPAGAR	GETGPSGPAGPTGAR	GIPGEFGLPGPAGAR	PGEVGPPGPPGPAGEK	SGETGASGPPGFAGEK	STGISVPGPMGPSGPR	GETGPAGPAGPIGPVGAR	GEPGPAGAVGPAGAVGPR	GPPGESGAAGPAGPIGSR	GSTGEIGPAGPPGPPGLR	GEPGPTGIQGPPGPAGEEGKR	GLPGVAGSVGEPGPLGIAGPPGAR	GETGPAGRPGEVGPPGPPGPAGEK	GYPGNAGPVGTAGAPGPQGPVGPTGK	GHNGLQGLPGLAGHHGDQGAPGAVGPAGPR	GEQGPAGPPGFQGLPGPAGTAGEAGK	GEQGPAGPPGFQGLPGPAGTAGEAGKPGER	GLTGPIGPPGPAGAPGDKGETGPSGPAGPTGAR	GPSGEPGTAGPPGTPGPQGLLGAPGFLGLPGSR	GPPGASGAPGPQGFQGPPGEPGEPGQTGPAGAR
White-lipped deer	Cervus albirostris	Cetartiodactyla	Cervidae	Cervinae	PMF110 (this study)
Yarkand deer	Cervus hanglu yarkandensis	Cetartiodactyla	Cervidae	Cervinae		ENSCHYG00000003243	ENSCHYG00000013003		GVQGPPGPAGPR	TGQPGAVGPAGIR	EGPVGLPGIDGR	EGPVGLPGIDGRPGPIGPAGAR	GETGPSGPAGPTGAR	GIPGEFGLPGPAGAR	PGEVGPPGPPGPAGEK	SGETGASGPPGFAGEK	STGISVPGPMGPSGPR	GETGPAGPAGPIGPVGAR	GEPGPAGAVGPAGAVGPR	GPPGESGAAGPAGPIGSR	GSTGEIGPAGPPGPPGLR	GEPGPTGIQGPPGPAGEEGKR	GLPGVAGSVGEPGPLGIAGPPGAR	GETGPAGRPGEVGPPGPPGPAGEK	GYPGNAGPVGTAGAPGPQGPVGPTGK	GHNGLQGLPGLAGHHGDQGAPGAVGPAGPR	GEQGPAGPPGFQGLPGPAGTAGEAGK	GEQGPAGPPGFQGLPGPAGTAGEAGKPGER	GLTGPIGPPGPAGAPGDKGETGPSGPAGPTGAR	GPSGEPGTAGPPGTPGPQGILGAPGFLGLPGSR	GPPGASGAPGPQGFQGPPGEPGEPGQTGPAGAR
Giant deer	Megaloceros giganteus	Cetartiodactyla	Cervidae	Cervinae	PMF37 (Welker et al. 2016)			PMF37 (Welker et al. 2016)	GVQGPPGPAGPR	TGQPGAVGPAGIR	EGPVGLPGIDGR	EGPVGLPGIDGRPGPIGPAGAR	GETGPSGPAGPTGAR	GIPGEFGLPGPAGAR	PGEVGPPGPPGPAGEK	SGETGASGPPGFAGEK	STGISVPGPMGPSGPR	GETGPAGPAGPIGPVGAR	GEPGPAGAVGPAGAVGPR	GPPGESGAAGPAGPIGSR	GSTGEIGPAGPPGPPGLR	GEPGPTGIQGPPGPAGEEGKR	GLPGVAGSVGEPGPLGIAGPPGAR	GETGPAGRPGEVGPPGPPGPAGEK	GYPGNAGPVGTAGAPGPQGPVGPTGK	GHNGLQGLPGLAGHHGDQGAPGAVGPAGPR	GEQGPAGPPGFQGLPGPAGTAGEAGK	GEQGPAGPPGFQGLPGPAGTAGEAGKPGER	GLTGPIGPPGPAGAPGDKGETGPSGPAGPTGAR	GPSGEPGTAGPPGTPGPQGLLGAPGFLGLPGSR
Pere David's deer	Elaphurus davidianus	Cetartiodactyla	Cervidae	Cervinae	PMF42 (Welker et al. 2016)
Tufted deer	Elaphodus cephalophus	Cetartiodactyla	Cervidae	Cervinae	PMF111 (this study)			PMF111 (this study)	GVQGPPGPAGPR	TGQPGAVGPAGIR	EGPVGLPGIDGR	EGPVGLPGIDGRPGPIGPAGAR	GETGPSGPAGPTGAR	GIPGEFGLPGPAGAR	PGEVGPPGPPGPAGEK	SGETGASGPPGFAGEK	STGISVPGPMGPSGPR	GETGPAGPAGPIGPVGAR	GEPGPAGAVGPAGAVGPR	GPPGESGAAGPAGPIGSR	GSTGEIGPAGPPGPPGLR	GEPGPTGIQGPPGPAGEEGKR	GLPGVAGSVGEPGPLGIAGPPGAR	GETGPAGRPGEVGPPGPPGPAGEK	GYPGNAGPVGTAGAPGPQGPVGPTGK	GHNGLQGLPGLAGHHGDQGAPGAVGPAGPR	GEQGPAGPPGFQGLPGPAGTAGEAGK	GEQGPAGPPGFQGLPGPAGTAGEAGKPGER	GLTGPIGPPGPAGAPGDKGETGPSGPAGPTGAR	GPSGEPGTAGPPGTPGPQGLLGAPGFLGLPGSR	GPPGASGAPGPQGFQGPPGEPGEPGQTGPAGAR
Indian muntjak	Muntiacus muntjak	Cetartiodactyla	Cervidae	Muntiacinae		KAB0365169.1	KAB0344636.1		GVQGPPGPAGPR	TGQPGAVGPAGIR	EGPVGLPGIDGR	EGPVGLPGIDGRPGPIGPAGAR	GETGPSGPAGPTGAR	GIPGEFGLPGPAGAR	PGEVGPPGPPGPAGEK	SGETGASGPPGFAGEK	STGISVPGPMGPSGPR	GETGPAGPAGPIGPVGAR	GEPGPAGAVGPAGAVGPR	GPPGESGAAGPAGPIGSR	GSTGEIGPAGPPGPPGLR	GEPGPTGIQGPPGPAGEEGKR	GLPGVAGSVGEPGPLGIAGPPGAR	GETGPAGRPGEVGPPGPPGPAGEK	GYPGNAGPVGTAGAPGPQGPVGPTGK	GHNGLQGLPGLAGHHGDQGAPGAVGPAGPR	GEQGPAGPPGFQGLPGPAGTAGEAGK	GEQGPAGPPGFQGLPGPAGTAGEAGKPGER	GLTGPIGPPGPAGAPGDKGETGPSGPAGPTGAR	GPSGEPGTAGPPGTPGPQGLLGAPGFLGLPGSR	GPPGASGAPGPQGFQGPPGEPGEPGQTGPAGAR
Chinese muntjak	Muntiacus reveesi	Cetartiodactyla	Cervidae	Muntiacinae		KAB0367453.1	KAB0376067.1		GVQGPPGPAGPR	TGQPGAVGPAGIR	EGPVGLPGIDGR	EGPVGLPGIDGRPGPIGPAGAR	GETGPSGPAGPTGAR	GIPGEFGLPGPAGAR	PGEVGPPGPPGPAGEK	SGETGASGPPGFAGEK	STGISVPGPMGPSGPR	GETGPAGPAGPIGPVGAR	GEPGPAGAVGPAGAVGPR	GPPGESGAAGPAGPIGSR	GSTGEIGPAGPPGPPGLR	GEPGPTGIQGPPGPAGEEGKR	GLPGVAGSVGEPGPLGIAGPPGAR	GETGPAGRPGEVGPPGPPGPAGEK	GYPGNAGPVGTAGAPGPQGPVGPTGK	GHNGLQGLPGLAGHHGDQGAPGAVGPAGPR	GEQGPAGPPGFQGLPGPAGTAGEAGK	GEQGPAGPPGFQGLPGPAGTAGEAGKPGER	GLTGPIGPPGPAGAPGDKGETGPSGPAGPTGAR	GPSGEPGTAGPPGTPGPQGLLGAPGFLGLPGSR	GPPGASGAPGPQGFQGPPGEPGEPGQTGPAGAR
Amazonian brown brocket deer	Mazama nemorivaga	Cetartiodactyla	Cervidae	Capreolinae	Buckley et al. 2017	Buckley et al. 2017	Buckley et al. 2017	Buckley et al. 2017
Central American red brocket	Mazama temama	Cetartiodactyla	Cervidae	Capreolinae	Buckley et al. 2017	Buckley et al. 2017	Buckley et al. 2017	Buckley et al. 2017
Southern pudu	Pudu pudu	Cetartiodactyla	Cervidae	Capreolinae	Welker et al. 2016; Buckley et al. 2017
Roe deer	Capreolus capreolus	Cetartiodactyla	Cervidae	Capreolinae	PMF58 (Welker et al. 2016)			PMF58 (Welker et al. 2016)	GVQGPPGPAGPR	TGQPGAVGPAGIR	EGPVGLPGIDGR	EGPVGLPGIDGRPGPIGPAGAR	GETGPSGPAGPTGAR	GIPGEFGLPGPAGAR	PGEVGPPGPPGPAGEK	TGETGASGPPGFAGEK	STGISVPGPMGPSGPR	GETGPAGPAGPIGPVGAR	GEPGPAGAVGPAGAVGPR	GPPGESGAAGPAGPIGSR	GSTGEIGPAGPPGPPGLR	GEPGPTGIQGPPGPAGEEGKR	GLPGVAGSVGEPGPLGIAGPPGAR	GETGPAGRPGEVGPPGPPGPAGEK	GYPGNAGPVGTAGAPGPQGPVGPTGK	GHNGLQGLPGLAGHHGDQGAPGAVGPAGPR	GEQGPAGPPGFQGLPGPAGTAGEAGK	GEQGPAGPPGFQGLPGPAGTAGEAGKPGER	GLTGPIGPPGPAGAPGDKGETGPSGPAGPTGAR	GPSGEPGTAGPPGTPGPQGLLGPPGFLGLPGSR
White-tailed deer	Odocoileus virginianus	Cetartiodactyla	Cervidae	Capreolinae	PMF24 (Welker et al. 2016)	XM_020914009.1	XM_020913781.1		GVQGPPGPAGPR	TGQPGAVGPAGIR	EGPVGLPGIDGR	EGPVGLPGIDGRPGPIGPAGAR	GETGPSGPAGPTGAR	GIPGEFGLPGPAGAR	PGEVGPPGPPGPAGEK	SGETGASGPPGFAGEK	STGISVPGPMGPSGPR	GETGPAGPAGPIGPVGAR	GEPGPAGAVGPAGAVGPR	GPPGESGAAGPTGPIGSR	GSTGEIGPAGPPGPPGLR	GEPGPTGIQGPPGPAGEEGKR	GLPGVAGSVGEPGPLGIAGPPGAR	GETGPAGRPGEVGPPGPPGPAGEK	GYPGNAGPVGTAGAPGPQGPVGPTGK	GHNGLQGLPGLAGHHGDQGAPGAVGPAGPR	GEQGPAGPPGFQGLPGPAGTAGEAGK	GEQGPAGPPGFQGLPGPAGTAGEAGKPGER	GLTGPIGPPGPAGAPGDKGETGPSGPAGPTGAR	GPSGEPGTAGPPGTPGPQGILGPPGFLGLPGSR	GPPGASGAPGPQGFQGPPGEPGEPGQTGPAGAR
Mule deer	Odocoileus hemionus	Cetartiodactyla	Cervidae	Capreolinae	PMF25 (Welker et al. 2016)
Elk (Moose)	Alces alces	Cetartiodactyla	Cervidae	Capreolinae	Welker et al. 2016; Buckley et al. 2009; Jensen et al. 2020			Welker et al. 2016; Jensen et al. 2020	GVQGPPGPAGPR	TGQPGAVGPAGIR	EGPVGLPGIDGR	EGPVGLPGIDGRPGPIGPAGAR	GETGPSGPAGPTGAR	GIPGEFGLPGPAGAR	AGEVGPPGPPGPAGEK	TGETGASGPPGFAGEK	STGISVPGPMGPSGPR	GETGPAGPAGPIGPVGAR	GEPGPAGAVGPAGAVGPR	GPPGESGAAGPAGPIGSR	GSTGEIGPAGPPGPPGLR	GEPGPTGIQGPPGPAGEEGKR	GLPGVAGSVGEPGPLGIAGPPGAR	GETGPAGRAGEVGPPGPPGPAGEK	GYPGNAGPVGTAGAPGPQGPVGPTGK	GHNGLQGLPGLAGHHGDQGAPGAVGPAGPR	GEQGPAGPPGFQGLPGPAGTAGEAGK	GEQGPAGPPGFQGLPGPAGTAGEAGKPGER	GLTGPIGPPGPAGAPGDKGETGPSGPAGPTGAR	GPSGEPGTAGPPGTPGPQGLLGAPGFLGLPGSR
Caribou/Reindeer	Rangifer tarandus	Cetartiodactyla	Cervidae	Capreolinae	PMF51 (Welker et al. 2016)	CAI9163211.1	CAI9160113.1	PMF51 (Welker et al. 2016)	GVQGPPGPAGPR	AGQPGAVGPAGIR	EGPVGLPGIDGR	EGPVGLPGIDGRPGPIGPAGAR	GETGPSGPAGPTGAR	GIPGEFGLPGPAGAR	PGEVGPPGPPGPAGEK	TGETGASGPPGFAGEK	STGISVPGPMGPSGPR	GETGPAGPAGPIGPVGAR	GEPGPAGAVGPAGAVGPR	GPPGESGAAGPTGPIGSR	GSTGEIGPAGPPGPPGLR	GEPGPTGIQGPPGPAGEEGKR	GLPGVAGSVGEPGPLGIAGPPGAR	GETGPAGRPGEVGPPGPPGPAGEK	GYPGNAGPVGTAGAPGPQGPVGPTGK	GHNGLQGLPGLAGHHGDQGAPGAVGPAGPR	GEQGPAGPPGFQGLPGPAGTAGEAGK	GEQGPAGPPGFQGLPGPAGTAGEAGKPGER	GLTGPIGPPGPAGAPGDKGETGPSGPAGPTGAR	GPSGEPGTAGPPGTPGPQGFLGPPGFLGLPGSR	GPPGASGAPGPQGFQGPPGEPGEPGQTGPAGAR
Alpine musk deer	Moschus chrysogaster	Cetartiodactyla	Moschidae	Moschinae	PMF112 (this study)
Musk deer	Moschus moschiferus	Cetartiodactyla	Moschidae	Moschinae	PMF113 (this study)	ENSMMSG00000024445	ENSMMSG00000018614	PMF113 (this study)	GVQGPPGPAGPR	TGQPGAVGPAGIR	EGPVGLPGIDGR	EGPVGLPGIDGRPGPIGPAGAR	GETGPSGPAGPTGAR	GIPGEFGLPGPAGAR	PGEVGPPGPPGPAGEK	TGETGASGPPGFVGEK	STGISVPGPMGPSGPR	GETGPAGPAGPIGPVGAR	GEPGPAGAVGPAGAVGPR	GPPGESGAAGPTGPIGSR	GSTGEIGPAGPPGPPGLR	GEPGPTGVQGPPGPAGEEGKR	GLPGVAGSVGEPGPLGIAGPPGAR	GETGPAGRPGEVGPPGPPGPAGEK	GYPGNAGPVGAAGAPGPQGPVGPTGK	GHNGLQGLPGLAGHHGDQGAPGTVGPAGPR	GEQGPAGPPGFQGLPGPAGTAGEAGK	GEQGPAGPPGFQGLPGPAGTAGEAGKPGER	GLTGPIGPPGPAGAPGDKGETGPSGPAGPTGAR	GPSGEPGTAGPPGTPGPQGLLGAPGFLGLPGSR	GPPGASGAPGPQGFQGPPGEPGEPGQTGPAGAR
Dwarf musk deer	Moschus berezovskii	Cetartiodactyla	Moschidae	Moschinae		XM_055407585.1	XM_055420438.1		GVQGPPGPAGPR	TGQPGAVGPAGIR	EGPVGLPGIDGR	EGPVGLPGIDGRPGPIGPAGAR	GETGPSGPAGPTGAR	GIPGEFGLPGPAGAR	PGEVGPPGPPGPAGEK	TGETGASGPPGFVGEK	STGISVPGPMGPSGPR	GETGPAGPAGPIGPVGAR	GEPGPAGAVGPAGAVGPR	GPPGESGAAGPTGPIGSR	GSTGEIGPAGPPGPPGLR	GEPGPTGVQGPPGPAGEEGKR	GLPGVAGSVGEPGPLGIAGPPGAR	GETGPAGRPGEVGPPGPPGPAGEK	GYPGNAGPVGAAGAPGPQGPVGPTGK	GHNGLQGLPGLAGHHGDQGAPGTVGPAGPR	GEQGPAGPPGFQGLPGPAGTAGEAGK	GEQGPAGPPGFQGLPGPAGTAGEAGKPGER	GLTGPIGPPGPAGAPGDKGETGPSGPAGPTGAR	GPSGEPGTAGPPGTPGPQGLLGAPGFLGLPGSR	GPPGASGAPGPQGFQGPPGEPGEPGQTGPAGAR
South American Tapir	Tapirus terrestris	Perissodactyla	Tapiridae					Welker et al. 2015	GVQGPPGPAGPR	SGQPGTVGPAGVR			GESGPSGPAGPTGAR	GLPGEFGLPGPAGPR						GPPGESGAAGPAGPIGSR			GLPGVAGSLGEPGPLGIAGPPGAR				GEQGPAGPPGFQGLPGPAGTAGEAGK	GEQGPAGPPGFQGLPGPAGTAGEAGKPGER	GLTGPIGPPGPAGAPGDKGESGPSGPAGPTGAR	GPSGEPGTAGPPGTPGPQGL LGAPGILGLPGSR
Black rhino	Diceros bicornis	Perissodactyla	Rhinocerotidae		PMF69 (Welker et al. 2016)			PMF69 (Welker et al. 2016)	GVQGPPGPAGPR	SGQPGTVGPAGVR	EGPAGLPGIDGR	EGPAGLPGIDGRPGPVGPAGAR	GESGPSGPAGPTGAR	GLPGEFGLPGPAGPR	PGEAGPPGPPGPSGEK	AGETGSSGPPGFAGEK		GETGPAGPAGPVGPVGAR	GEPGPVGSVGPVGAVGPR	GPPGESGAAGPAGPIGSR	GPNGEAGSTGPAGPPGLR	GEPGPTGIQGPPGPAGEEGKR	GLPGVAGSLGEPGPLGIAGPPGAR	GETGPAGRPGEAGPPGPPGPSGEK	GYPGNAGPVGAVGAPGSDGPVGPTGK		GEQGPAGPPGFQGLPGPAGTAGEVGK	GEQGPAGPPGFQGLPGPAGTAGEVGKPGER	GLTGPIGPPGPAGAPGDKGESGPSGPAGPTGAR	GPSGEPGTAGPPGTPGPQGLLGAPGILGLPGSR	GPPGASGAPGPQGFQGPAGEPGEPGQTGPAGAR
Southern white rhinoceros	Ceratotherium simum simum	Perissodactyla	Rhinocerotidae			XM_004434679.2	XM_004431357.2		GVQGPPGPAGPR	SGQPGTVGPAGVR	EGPAGLPGIDGR	EGPAGLPGIDGRPGPVGPAGAR	GESGPSGPAGPTGAR	GLPGEFGLPGPAGPR	PGEAGPPGPPGPSGEK	AGETGSSGPPGFAGEK	STGGISVPGPMGPSGPR	GETGPAGPAGPVGPVGAR	GEPGPVGSVGPVGAVGPR	GPPGESGAAGPAGPIGSR	GPNGEAGSTGPAGPPGLR	GEPGPTGIQGPPGPAGEEGKR	GLPGVAGSLGEPGPLGIAGPPGAR	GETGPAGRPGEAGPPGPPGPSGEK	GYPGNAGPVGAVGAPGSHGPVGPTGK	GHGGLQGLPGLAGHHGDQGAPGSVGPAGPR	GEQGPAGPPGFQGLPGPAGTAGEVGK	GEQGPAGPPGFQGLPGPAGTAGEVGKPGER	GLTGPIGPPGPAGAPGDKGESGPSGPAGPTGAR	GPSGEPGTAGPPGTPGPQGLLGAPGILGLPGSR	GPPGASGAPGPQGFQGPAGEPGEPGQTGPAGAR
Sumatran rhino	Dicerorhinus sumatrensis	Perissodactyla	Rhinocerotidae		PMF72 (Welker et al. 2016)			PMF72 (Welker et al. 2016)	GVQGPPGPAGPR	SGQPGTVGPAGVR	EGPAGLPGIDGR	EGPAGLPGIDGRPGPVGPAGAR	GESGPSGPAGPTGAR	GLPGEFGLPGPAGPR	PGEAGPPGPPGPSGEK	AGETGASGPPGFAGEK		GETGPAGPAGPIGPVGAR	GEPGPVGSVGPVGAVGPR	GPPGESGAAGPAGPIGSR	GPNGEAGSTGPAGPPGLR	GEPGPTGIQGPPGPAGEEGKR	GLPGVAGSLGEPGPLGIAGPPGAR	GETGPAGRPGEAGPPGPPGPSGEK	GYPGNAGPVGAVGAPGPHGPVGPTGK				GLTGPIGPPGPAGAPGDKGESGPSGPAGPTGAR	GPSGEPGTAGPPGTPGPQGLLGAPGILGLPGSR	GPPGASGAPGPQGFQGPAGEPGEPGQTGPAGAR
Woolly rhino	Coelodonta antiquitatis	Perissodactyla	Rhinocerotidae		PMF40 (Welker et al. 2016)			PMF40 (Welker et al. 2016)	GVQGPPGPAGPR	SGQPGTVGPAGVR	EGPAGLPGIDGR	EGPAGLPGIDGRPGPVGPAGAR	GESGPSGPAGPTGAR	GLPGEFGLPGPAGPR	PGEAGPPGPPGPSGEK	AGETGASGPPGFAGEK		GETGPAGPAGPIGPVGAR	GEPGPVGSVGPVGAVGPR	GPPGESGAAGPAGPIGSR	GPNGEAGSTGPAGPPGLR	GEPGPTGIQGPPGPAGEEGKR	GLPGVAGSLGEPGPLGIAGPPGAR	GETGPAGRPGEAGPPGPPGPSGEK	GYPGNAGPVGAVGAPGPHGPVGPTGK				GLTGPIGPPGPAGAPGDKGESGPSGPAGPTGAR	GPSGEPGTAGPPGTPGPQGLLGAPGILGLPGSR
Indian rhino	Rhinoceros unicornis	Perissodactyla	Rhinocerotidae		PMF70 (Welker et al. 2016)			PMF70 (Welker et al. 2016)	GVQGPPGPAGPR	SGQPGTVGPAGVR	EGPAGLPGIDGR	EGPAGLPGIDGRPGPVGPAGAR	GESGPSGPAGPTGAR	GLPGEFGLPGPAGPR	PGEAGPPGPPGPSGEK	AGETGASGPPGFAGEK		GETGPAGPAGPIGPVGAR	GEPGPVGSVGPVGAVGPR	GPPGESGAAGPAGPIGSR	GPNGEAGSTGPAGPPGLR	GEPGPTGIQGPPGPAGEEGKR	GLPGVAGSLGEPGPLGIAGPPGAR	GETGPAGRPGEAGPPGPPGPSGEK	GYPGNAGPVGAVGAPGPHGPVGPTGK				GLTGPIGPPGPAGAPGDKGESGPSGPAGPTGAR	GPSGEPGTAGPPGTPGPQGLLGAPGILGLPGSR	GPPGASGAPGPQGFQGPAGEPGEPGQTGPAGAR
Javan rhino	Rhinoceros sondaicus	Perissodactyla	Rhinocerotidae		PMF71 (Welker et al. 2016)			PMF71 (Welker et al. 2016)	GVQGPPGPAGPR	SGQPGTVGPAGVR	EGPAGLPGIDGR	EGPAGLPGIDGRPGPVGPAGAR	GESGPSGPAGPTGAR	GLPGEFGLPGPAGPR	PGEAGPPGPPGPSGEK	AGETGASGPPGFAGEK		GETGPAGPAGPIGPVGAR	GEPGPVGSVGPVGAVGPR	GPPGESGAAGPAGPIGSR	GPNGEAGSTGPAGPPGLR	GEPGPTGIQGPPGPAGEEGKR	GLPGVAGSLGEPGPLGIAGPPGAR	GETGPAGRPGEAGPPGPPGPSGEK	GYPGNAGPVGAVGAPGPHGPVGPTGK				GLTGPIGPPGPAGAPGDKGESGPSGPAGPTGAR	GPSGEPGTAGPPGTPGPQGLLGAPGILGLPGSR	GPPGASGAPGPQGFQGPAGEPGEPGQTGPAGAR
Stephanorhinus kirchbergensis	Stephanorhinus kirchbergensis	Perissodactyla	Rhinocerotidae		PMF66 (Welker et al. 2017)			PMF66 (Welker et al. 2017)	GVQGPPGPAGPR	SGQPGTVGPAGVR			GESGPSGPAGPTGAR	GLPGEFGLPGPAGPR				GETGPAGPAGPIGPVGAR		GPPGESGAAGPAGPIGSR	GPNGEAGSTGPAGPPGLR		GLPGVAGSLGEPGPLGIAGPPGAR					GEQGPAGPPGFQGLPGPAGTAGEVGKPGER	GLTGPIGPPGPAGAPGDKGESGPSGPAGPTGAR	GPSGEPGTAGPTGTPGPQGLLGAPGILGLPGSR
Stephanorhinus hemitoechus	Stephanorhinus hemitoechus	Perissodactyla	Rhinocerotidae		PMF67 (Welker et al. 2017)			PMF67 (Welker et al. 2017)
Elasmotherium ("Siberian giant rhinoceros")	Elasmotherium sibiricum	Perissodactyla	Rhinocerotidae		PMF79			PMF79	GVQGPPGPAGPR	SGQPGTVGPAGVR			GESGPSGPAGPTGAR	GLPGEFGLPGPAGPR						GPPGESGAAGPAGPIGSR	GPNGEAGSTGPAGPPGLR		GLPGVAGSLGEPGPLGIAGPPGAR					GEQGPAGPPGFQGLPGPAGTAGEVGKPGER	GLTGPIGPPGPAGAPGDKGESGPSGPAGPTGAR	GPSGEPGTAGPPGTPGPQGLLGAPGILGLPGSR
Horse	Equus caballus	Perissodactyla	Equidae		Buckley et al. 2009; Paladugu et al., 2022	XM_023652710.1	XM_001492939.4	Paladugu et al., 2022	GVQGPPGPAGPR	SGQPGTVGPAGVR	EGPVGLPGIDGR	EGPVGLPGIDGRPGPIGPAGAR	GETGPSGPAGPTGAR	GLPGEFGLPGPAGAR	PGEAGPPGPPGPAGEK	AGETGASGPPGFAGEK	SAGISVPGPMGPSGPR	GEAGPAGPAGPIGPVGAR	GEPGPVGSVGPVGAVGPR	GPPGESGAAGPAGPIGSR	GPNGEPGSTGPAGPPGLR	GEPGPTGIQGPPGPAGEEGKR	GLPGVAGSLGEPGPLGIAGPPGAR	GETGPAGRPGEAGPPGPPGPAGEK	GYPGNAGPVGAVGAPGPHGPVGPTGK	GHNGLQGLPGLAGQHGDQGAPGSVGPAGPR	GEQGPAGPPGFQGLPGPAGTAGEVGK	GEQGPAGPPGFQGLPGPAGTAGEVGKPGER	GLTGPIGPPGPAGAPGDKGETGPSGPAGPTGAR	GPSGEPGTAGPPGTPGPQGLLGAPGILGLPGSR	GPPGASGAPGPQGFQGPAGEPGEPGQTGPAGAR	GRTGDAGPVGPPGPPGPPGPPGPPSGGF
Przewalski's horse	Equus przewalskii	Perissodactyla	Equidae			XP_008516208.1	XP_008522480.1		GVQGPPGPAGPR	SGQPGTVGPAGVR	EGPVGLPGIDGR	EGPVGLPGIDGRPGPIGPAGAR	GETGPSGPAGPTGAR	GLPGEFGLPGPAGAR		AGETGASGPPGFAGEK	SAGISVPGPMGPSGPR	GEAGPAGPAGPIGPVGAR	GEPGPVGSVGPVGAVGPR	GPPGESGAAGPAGPIGSR	GPNGEPGSTGPAGPPGLR		GLPGVAGSLGEPGPLGIAGPPGAR		GYPGNAGPVGAVGAPGPHGPVGPTGK	GHNGLQGLPGLAGQHGDQGAPGSVGPAGPR	GEQGPAGPPGFQGLPGPAGTAGEVGK	GEQGPAGPPGFQGLPGPAGTAGEVGKPGER	GLTGPIGPPGPAGAPGDKGETGPSGPAGPTGAR	GPSGEPGTAGPPGTPGPQGLLGAPGILGLPGSR	GPPGASGAPGPQGFQGPAGEPGEPGQTGPAGAR	GRTGDAGPVGPPGPPGPPGPPGPPSGGF
European ass	Equus hydruntinus	Perissodactyla	Equidae		PMF48 (Welker et al. 2016)			PMF48 (Welker et al. 2016)	GVQGPPGPAGPR	SGQPGTVGPAGVR			GETGPSGPAGPTGAR	GLPGEFGLPGPAGAR						GPPGESGAAGPAGPIGSR	GPNGEPGSTGPAGPPGLR						GEQGPAGPPGFQGLPGPAGTAGEVGK	GEQGPAGPPGFQGLPGPAGTAGEVGKPGER	GLTGPIGPPGPAGAPGDKGETGPSGPAGPTGAR	GPSGEPGTAGPPGTPGPQGLLGAPGILGLPGSR
Equus hemionus onager	Equus onager	Perissodactyla	Equidae			Welker et al., 2015	Welker et al., 2015		GVQGPPGPAGPR	SGQPGTVGPAGVR			GETGPSGPAGPTGAR	GLPGEFGLPGPAGAR						GPPGESGAAGPAGPIGSR	GPNGEPGSTGPAGPPGLR		GLPGVAGSLGEPGPLGIAGPPGAR				GEQGPAGPPGFQGLPGPAGTAGEVGK	GEQGPAGPPGFQGLPGPAGTAGEVGKPGER	GLTGPIGPPGPAGAPGDKGETGPSGPAGPTGAR	GPSGEPGTAGPPGTPGPQGLLGAPGILGLPGSR	GPPGASGAPGPQGFQGPAGEPGEPGQTGPAGAR
Equus somalicus	Equus africanus somaliensis	Perissodactyla	Equidae			Welker et al., 2015	Welker et al., 2015		GVQGPPGPAGPR	SGQPGTVGPAGVR			GETGPSGPAGPTGAR	GLPGEFGLPGPAGAR						GPPGESGAAGPAGPIGSR	GPNGEPGSTGPAGPPGLR		GLPGVAGSLGEPGPLGIAGPPGAR				GEQGPAGPPGFQGLPGPAGTAGEVGK	GEQGPAGPPGFQGLPGPAGTAGEVGKPGER	GLTGPIGPPGPAGAPGDKGETGPSGPAGPTGAR	GPSGEPGTAGPPGTPGPQGLLGAPGILGLPGSR	GPPGASGAPGPQGFQGPAGEPGEPGQTGPAGAR
Kiang	Equus kiang	Perissodactyla	Equidae		PMF120 (this study)	Welker et al., 2015	Welker et al., 2015		GVQGPPGPAGPR	SGQPGTVGPAGVR			GETGPSGPAGPTGAR	GLPGEFGLPGPAGAR						GPPGESGAAGPAGPIGSR	GPNGEPGSTGPAGPPGLR		GLPGVAGSLGEPGPLGIAGPPGAR				GEQGPAGPPGFQGLPGPAGTAGEVGK	GEQGPAGPPGFQGLPGPAGTAGEVGKPGER	GLTGPIGPPGPAGAPGDKGETGPSGPAGPTGAR	GPSGEPGTAGPPGTPGPQGLLGAPGILGLPGSR
Donkey	Equus asinus	Perissodactyla	Equidae		Paladugu et al., 2022	FJ594763.1	FJ594764.1	Paladugu et al., 2022	GVQGPPGPAGPR	SGQPGTVGPAGVR	EGPVGLPGIDGR	EGPVGLPGIDGRPGPIGPAGAR	GETGPSGPAGPTGAR	GLPGEFGLPGPAGAR	PGEAGPPGPPGPAGEK	AGETGASGPPGFAGEK	SAGISVPGPMGPSGPR	GEAGPAGPAGPIGPVGAR	GEPGPVGSVGPVGAVGPR	GPPGESGAAGPAGPIGSR	GPNGEPGSTGPAGPPGLR	GEPGPTGIQGPPGPAGEEGKR	GLPGVAGSLGEPGPLGIAGPPGAR	GETGPAGRPGEAGPPGPPGPAGEK	GYPGNAGPVGAVGAPGPHGPVGPTGK	GHNGLQGLPGLAGQHGDQGAPGSVGPAGPR	GEQGPAGPPGFQGLPGPAGTAGEVGK	GEQGPAGPPGFQGLPGPAGTAGEVGKPGER	GLTGPIGPPGPAGAPGDKGETGPSGPAGPTGAR	GPSGEPGTAGPPGTPGPQGLLGAPGILGLPGSR	GPPGASGAPGPQGFQGPAGEPGEPGQTGPAGAR	GRTGDAGPVGPPGPPGPPGPPGPPSAGF
Common zebra	Equus quagga	Perissodactyla	Equidae		PMF12	Welker et al., 2015	Welker et al., 2015		GVQGPPGPAGPR	SGQPGTVGPAGVR			GETGPSGPAGPTGAR	GLPGEFGLPGPAGAR						GPPGESGAAGPAGPIGSR	GPNGEPGSTGPAGPPGLR		GLPGVAGSLGEPGPLGIAGPPGAR				GEQGPAGPPGFQGLPGPAGTAGEVGK	GEQGPAGPPGFQGLPGPAGTAGEVGKPGER	GLTGPIGPPGPAGAPGDKGETGPSGPAGPTGAR	GPSGEPGTAGPPGTPGPQGLLGAPGILGLPGSR	GPPGASGAPGPQGFQGPAGEPGEPGQTGPAGAR
Grevy's zebra	Equus grevyi	Perissodactyla	Equidae			Welker et al., 2015	Welker et al., 2015		GVQGPPGPAGPR	SGQPGTVGPAGVR			GETGPSGPAGPTGAR	GLPGEFGLPGPAGAR						GPPGESGAAGPAGPIGSR	GPNGEPGSTGPAGPPGLR		GLPGVAGSLGEPGPLGIAGPPGAR				GEQGPAGPPGFQGLPGPAGTAGEVGK	GEQGPAGPPGFQGLPGPAGTAGEVGKPGER	GLTGPIGPPGPAGAPGDKGETGPSGPAGPTGAR	GPSGEPGTAGPPGTPGPQGLLGAPGILGLPGSR	GPPGASGAPGPQGFQGPAGEPGEPGQTGPAGAR
Hartmann's mountain zebra	Equus zebra hartmannae	Perissodactyla	Equidae			Welker et al., 2015	Welker et al., 2015		GVQGPPGPAGPR	SGQPGTVGPAGVR			GETGPSGPAGPTGAR	GLPGEFGLPGPAGAR						GPPGESGAAGPAGPIGSR	GPNGEPGSTGPAGPPGLR		GLPGVAGSLGEPGPLGIAGPPGAR				GEQGPAGPPGFQGLPGPAGTAGEVGK	GEQGPAGPPGFQGLPGPAGTAGEVGKPGER	GLTGPIGPPGPAGAPGDKGETGPSGPAGPTGAR	GPSGEPGTAGPPGTPGPQGLLGAPGILGLPGSR	GPPGASGAPGPQGFQGPAGEPGEPGQTGPAGAR
Chinese pangolin	Manis pentadactyla	Pholidota	Manidae			XM_036879615.1	XM_036894476.1		GVQGPPGPAGPR	SGHPGTVGPAGIR	EGPVGLPGIDGR	EGPVGLPGIDGRPGPIGPAGAR	GESGPSGPAGPTGAR	GIPGEFGLPGPAGPR	PGEVGPPGPPGPTGEK	TGETGASGPPGFTGEK	STGGLSVPGPMGPSGPR	GETGPAGPAGPIGPVGAR	GEPGPVGSVGPVGAIGPR	GPPGESGAAGPSGPIGSR	GPSGEAGSSGPSGPPGLR	GEPGPTGIQGPPGPAGEEGKR	GLPGVAGSVGEPGPLGISGPPGAR	GETGPAGRPGEVGPPGPPGPTGEK	GYPGNLGPVGAAGAPGPHGPVGPTGK	GHNGLQGLPGLAGQHGDQGSPGSVGPAGPR	GEQGPAGPPGFQGLPGPAGTVGEVGK	GEQGPAGPPGFQGLPGPAGTVGEVGKPGER	GLTGPIGPPGPAGATGDKGESGPSGPAGPTGAR	GPSGEPGTAGPPGTSGPQGILGAPGILGLPGSR	GPPGASGAPGPQGFQGPAGEPGEPGQTGPAGAR
Sunda pangolin	Manis javanica	Pholidota	Manidae			XM_017642428.1	XM_017662389.2		GVQGPPGPAGPR	SGHPGTVGPAGIR	EGPVGLPGIDGR	EGPVGLPGIDGRPGPVGPAGAR	GESGPSGPAGPTGAR	GIPGEFGLPGPAGPR	PGEVGPPGPPGPTGEK	TGETGASGPPGFTGEK	STGGLSVPGPMGPSGPR	GETGPAGPAGPIGPVGAR	GEPGPVGSVGPVGAIGPR	GPPGESGAAGPSGPIGSR	GPSGEAGSSGPSGPPGLR	GEPGPTGIQGPPGPAGEEGKR	GLPGVAGSLGEPGPLGISGPPGAR	GETGPAGRPGEVGPPGPPGPTGEK	GYPGNLGPVGAVGAPGPHGPVGPTGK	GHNGLQGLPGLAGQHGDQGSPGSVGPAGPR	GEQGPAGPPGFQGLPGPAGTVGEVGK	GEQGPAGPPGFQGLPGPAGTVGEVGKPGER	GLTGPIGPPGPAGATGDKGESGPSGPAGPTGAR	GPSGEPGTAGPPGTSGPQGILGAPGILGLPGSR	GPPGASGAPGPQGFQGPAGEPGEPGQTGPAGAR
Nine-banded armadillo	Dasypus novemcinctus	Cingulata	Dasypodidae			XM_023589254.1	XM_004470707.3		GVQGPPGPAGPR	TGHPGAVGPAGIR	EGPVGLPGIDGR	EGPVGLPGIDGRPGPVGPAGPR		GLHGEFGLPGPAGPR		TGETGAGGPPGFAGEK			GEPGPVGPVGPVGAVGPR	GPPGESGAAGPVGSIGSR	GANGEAGSTGPSGPPGLR		GLPGVAGAVGEPGPLGISGPPGAR		GYAGNAGPVGAAGAPGPHGSVGPAGK	GHNGLQGLPGLAGQHGDQGSPGPVGPAGPR	GEQGPAGPPGFQGLPGPAGTTGEVGK	GEQGPAGPPGFQGLPGPAGTTGEVGKPGER		GPSGEPGTAGPPGTAGPQGLLGAPGILGLPGSR	GPPGASGAPGPQGFQGPAGEPGEPGQTGPAGAR
(Linnaeus's) Two-toed sloth	Choloepus didactylus	Pilosa	Choloepodidae			XP_037664782.1	XP_037692619.1		GVQGPPGPAGPR	TGHPGAVGPAGIR	EGPAGLPGIDGR	EGPAGLPGIDGRPGPIGPAGAR	GESGPSGPAGPTGAR	GIPGEFGLPGPAGPR		AGETGAGGPPGFTGEK	SAGGISVPGPMGPSGPR	GETGPAGPAGPAGPAGAR	GEPGPVGSAGPVGAIGPR	GPPGESGAVGPSGAIGSR	GPSGESGSTGPTGPPGLR	GEPGPTGIQGPPGPAGEEGKR	GLPGVAGAVGEPGPLGIQGPPGAR	GETGPAGRPGEVGPPGPPGPTGEK	GYAGNPGPVGAAGAPGPHGAVGPAGK	GHNGLQGLPGLAGQHGDQGAPGAVGPAGPR	GEQGPAGPPGFQGLPGPAGTTGEAGK	GEQGPAGPPGFQGLPGPAGTTGEAGKPGER	GLTGPIGPPGPAGAPGDKGESGPSGPAGPTGAR	GPSGEPGTAGPPGTAGPQGLLGAPGILGLPGSR	GPPGASGAPGPQGFQGPAGEPGEPGQTGPAGAR
Anteaters	Tamandua tetradactyla	Pilosa	Myrmecophagidae		Buckley 2013
Myrmecophaga tridactyla	Myrmecophaga tridactyla	Pilosa	Myrmecophagidae		Buckley 2013
Dog	Canis lupus familiaris	Carnivora	Canidae		Buckley et al. 2009	NM_001003090.1	NM_001003187.1		GVQGPPGPAGPR	TGQPGTVGPAGIR	EGPMGLPGIDGR	EGPMGLPGIDGRPGPIGPAGAR	GEAGPSGPAGPTGAR	GLPGEFGLPGPAGPR	PGEVGPPGPPGPAGEK	TGETGASGPPGFTGEK	STGGISVPGPMGPSGPR	GETGPAGPAGPIGPVGAR	GEPGPAGSVGPVGAVGPR	GPPGESGAAGPSGPIGSR	GPNGEAGSAGPSGPPGLR	GEPGPTGIQGPPGPAGEEGKR	GLPGVAGSVGEPGPLGIAGPPGAR	GETGPAGRPGEVGPPGPPGPAGEK	GYPGNIGPVGAVGAPGPHGPVGPTGK	GHNGLQGLPGLAGQHGDQGAPGSVGPAGPR		GEQGPAGPPGFQGLPGPAGTAGEVGKPGER	GLTGPIGPPGPAGAPGDKGEAGPSGPAGPTGAR	GPSGEPGTAGPPGTPGPQGLLGAPGILGLPGSR	GPPGASGAPGPQGFQGPAGEPGEPGQTGPAGAR
Wolf	Canis lupus	Carnivora	Canidae
Dingo	Canis lupus dingo	Carnivora	Canidae			XM_025439941.3	XM_025471330.3		GVQGPPGPAGPR	TGQPGTVGPAGIR	EGPMGLPGIDGR	EGPMGLPGIDGRPGPIGPAGAR	GEAGPSGPAGPTGAR	GLPGEFGLPGPAGPR	PGEVGPPGPPGPAGEK	TGETGASGPPGFTGEK	STGGISVPGPMGPSGPR	GETGPAGPAGPIGPVGAR	GEPGPAGSVGPVGAVGPR	GPPGESGAAGPSGPIGSR	GPNGEAGSAGPSGPPGLR	GEPGPTGIQGPPGPAGEEGKR	GLPGVAGSVGEPGPLGIAGPPGAR	GETGPAGRPGEVGPPGPPGPAGEK	GYPGNIGPVGAVGAPGPHGPVGPTGK	GHNGLQGLPGLAGQHGDQGAPGSVGPAGPR		GEQGPAGPPGFQGLPGPAGTAGEVGKPGER	GLTGPIGPPGPAGAPGDKGEAGPSGPAGPTGAR	GPSGEPGTAGPPGTPGPQGLLGAPGILGLPGSR	GPPGASGAPGPQGFQGPAGEPGEPGQTGPAGAR
Coyote	Canis latrans	Carnivora	Canidae		PMF27
Dhole	Cuon alpinus	Carnivora	Canidae		PMF62 (Welker et al. 2016)			PMF62 (Welker et al. 2016)	GVQGPPGPAGPR	TGQPGTVGPAGIR	EGPMGLPGIDGR	EGPMGLPGIDGRPGPIGPAGAR	GEAGPSGPAGPTGAR	GLPGEFGLPGPAGPR	PGEVGPPGPPGPAGEK	TGETGASGPPGFTGEK	STGGISVPGPMGPSGPR	GETGPAGPAGPIGPVGAR	GEPGPAGSVGPVGAVGPR	GPPGESGAAGPSGPIGSR	GPNGEAGSAGPSGPPGLR	GEPGPTGIQGPPGPAGEEGKR	GLPGVAGSVGEPGPLGIAGPPGAR	GETGPAGRPGEVGPPGPPGPAGEK	GYPGNIGPVGAVGAPGPHGPVGPTGK	GHNGLQGLPGLAGQHGDQGAPGSVGPAGPR		GEQGPAGPPGFQGLPGPAGTAGEVGKPGER	GLTGPIGPPGPAGAPGDKGEAGPSGPAGPTGAR	GPSGEPGTAGPPGTPGPQGLLGAPGILGLPGSR
Red fox	Vulpes vulpes	Carnivora	Canidae		PMF38 (Welker et al. 2016)	XP_025851655.1	XP_025859557.1	PMF38 (Welker et al. 2016)	GVQGPPGPAGPR	TGQPGTVGPAGIR	EGPMGLPGIDGR	EGPMGLPGIDGRPGPIGPAGAR	GEAGPSGPAGPTGAR	GPPGEFGLPGPAGPR	PGEVGPPGPPGPAGEK	TGETGASGPPGFTGEK	STGGISVPGPMGPSGPR	GETGPAGPAGPIGPVGAR	GEPGPAGSVGPAGAVGPR	GPPGESGAAGPSGPIGSR	GPNGEAGSAGPSGPPGLR	GEPGPTGIQGPPGPAGEEGKR	GLPGVAGSVGEPGPLGIAGPPGAR	GETGPAGRPGEVGPPGPPGPAGEK	GYPGNIGPVGAVGAPGPHGPVGPAGK	GHNGLQGLPGLAGQHGDQGAPGSVGPAGPR		GEQGPAGPPGFQGLPGPAGTAGEVGKPGER	GLTGPIGPPGPAGAPGDKGEAGPSGPAGPTGAR	GPSGEPGTAGPPGTPGPQGLLGAPGILGLPGSR	GPPGASGAPGPQGFQGPAGEPGEPGQTGPAGAR
Tibetan fox	Vulpes ferrilata	Carnivora	Canidae		PMF80 (this study)
Arctic fox	Vulpes lagopus	Carnivora	Canidae		PMF1 (Welker et al. 2016)	XP_041582093.1	XP_041583813.1	PMF1 (Welker et al. 2016)	GVQGPPGPAGPR	TGQPGTVGPAGIR	EGPMGLPGIDGR	EGPMGLPGIDGRPGPIGPAGAR	GEAGPSGPAGPTGAR	GLPGEFGLPGPAGPR	PGEVGPPGPPGPAGEK	TGETGASGPPGFTGEK	STGGISVPGPMGPSGPR	GETGPAGPAGPIGPVGAR	GEPGPAGSVGPAGAVGPR	GPPGESGAAGPSGPIGSR	GPNGEAGSAGPSGPPGLR	GEPGPTGIQGPPGPAGEEGKR	GLPGVAGSVGEPGPLGIAGPPGAR	GETGPAGRPGEVGPPGPPGPAGEK	GYPGNIGPVGAVGAPGPHGPVGPAGK	GHNGLQGLPGLAGQHGDQGAPGSVGPAGPR		GEQGPAGPPGFQGLPGPAGTAGEVGKPGER	GLTGPIGPPGPAGAPGDKGEAGPSGPAGPTGAR	GPSGEPGTAGPPGTPGPQGLLGAPGILGLPGSR	GPPGASGAPGPQGFQGPAGEPGEPGQTGPAGAR
Common raccoon dog	Nyctereutes procyonoides	Carnivora	Canidae			XM_055322255.1	XM_055307532.1		GVQGPPGPAGPR	TGQPGTVGPAGIR	EGPMGLPGIDGR	EGPMGLPGIDGRPGPIGPAGAR	GEAGPSGPAGPTGAR	GLPGEFGLPGPAGPR	PGEVGPPGPPGPAGEK	TGETGASGPPGFTGEK	STGGISVPGPMGPSGPR	GETGPAGPAGPIGPVGAR	GEPGPAGSVGPVGAVGPR	GPPGESGAAGPSGPIGSR	GPNGEAGSAGPSGPPGLR	GEPGPTGIQGPPGPAGEEGKR	GLPGVAGSLGEPGPLGIAGPPGAR	GETGPAGRPGEVGPPGPPGPAGEK	GYPGNIGPVGAVGAPGPHGPVGPTGK	GHNGLQGLPGLAGQHGDQGAPGSVGPAGPR		GEQGPAGPPGFQGLPGPAGTAGEVGKPGER	GLTGPIGPPGPAGAPGDKGEAGPSGPAGPTGAR	GPSGEPGTAGPPGSPGAQGLLGAPGILGLPGSR	GPPGASGAPGPQGFQGPAGEPGEPGQTGPAGAR
Sea otter	Enhydra lutris kenyoni	Carnivora	Mustelidae	Lutrinae	Hofman et al. 2018; PMF4	XM_022509224.1	XM_022503091.1		GVQGPPGPAGPR	TGHPGTVGPAGIR	EGPMGLPGIDGR	EGPMGLPGIDGRPGPIGPAGAR	GEAGPSGPAGPTGAR	GLPGEFGLPGPAGPR	PGEVGPPGPPGPAGEK	TGETGAHGPPGFAGEK	STGGISVPGPMGPSGPR	GETGPAGPAGPIGPVGAR	GEPGPAGSVGPVGAAGPR	GPPGESGAAGPSGPIGSR	GPNGEAGSTGPSGPPGLR	GEPGPTGIQGPPGPAGEEGKR	GLPGVSGSVGEPGPLGIAGPPGAR	GETGPAGRPGEVGPPGPPGPAGEK	GYPGNIGSVGAVGAPGPHGPVGPTGK	GHNGLQGLPGLAGQHGDQGAPGSLGPAGPR		GEQGPAGPPGFQGLPGPAGTAGEVGKPGER	GLTGPIGPPGPAGAPGDKGEAGPSGPAGPTGAR	GPSGEPGTAGPPGTSGPQGLLGAPGILGLPGSR	GPPGASGAPGPQGFQGPAGEPGEPGQTGPAGAR
European otter	Lutra lutra	Carnivora	Mustelidae	Lutrinae	PMF52 (Welker et al. 2016)			PMF52 (Welker et al. 2016)	GVQGPPGPAGPR	TGHPGTVGPAGIR	EGPMGLPGIDGR	EGPMGLPGIDGRPGPIGPAGAR	GEAGPSGPAGPTGAR	GLPGEFGLPGPAGPR	PGEVGPPGPPGPAGEK	TGETGAHGPPGFAGEK	STGGISVPGPMGPSGPR		GEPGPAGSVGPVGAAGPR	GPPGESGAAGPSGPIGSR	GPNGEAGSAGPSGPPGLR	GEPGPTGIQGPPGPAGEEGKR	GLPGVSGSVGEPGPLGIAGPPGAR	GETGPAGRPGEVGPPGPPGPAGEK	GYPGNIGPVGAVGAPGPHGPVGPTGK	GHNGLQGLPGLAGQHGDQGAPGSVGPAGPR		GEQGPAGPPGFQGLPGPAGTAGEVGKPGER	GLTGPIGPPGPAGAPGDKGEAGPSGPAGPTGAR	GPSGEPGTAGPPGTPGPQGLLGAPGILGLPGSR
North American river otter	Lontra canadensis	Carnivora	Mustelidae	Lutrinae		XP_032728012.1	XP_032730864.1		GVQGPPGPAGPR	TGHPGTVGPAGIR	EGPMGLPGIDGR	EGPMGLPGIDGRPGPIGPAGAR	GEAGPSGPAGPTGAR	GLPGEFGLPGPAGPR	PGEVGPPGPPGPAGEK	TGETGAHGPPGFAGEK	SAGGISVPGPMGPSGPR	GETGPAGPAGPIGPVGAR	GEPGPAGSVGPVGAAGPR	GPPGESGAVGPSGPIGSR	GPNGEAGSAGPSGPPGLR	GEPGPTGIQGPPGPAGEEGKR	GLPGVSGSVGEPGPLGIAGPPGAR	GETGPAGRPGEVGPPGPPGPAGEK	GYPGNIGSVGAVGAPGPHGPVGPTGK	GHNGLQGLPGLAGQHGDQGAPGSVGPAGPR		GEQGPAGPPGFQGLPGPAGTAGEVGKPGER	GLTGPIGPPGPAGAPGDKGEAGPSGPAGPTGAR	GPSGEPGTAGPPGTPGPQGLLGAPGILGLPGSR	GPPGASGAPGPQGFQGPAGEPGEPGQTGPAGAR
(European pine) Marten	Martes martes	Carnivora	Mustelidae	Guloninae	PMF5 (Welker et al. 2016)			PMF5 (Welker et al. 2016)	GVQGPPGPAGPR	TGHPGTVGPAGIR	EGPMGLPGIDGR	EGPMGLPGIDGRPGPIGPAGAR	GEAGPSGPAGPTGAR	GLPGEFGLPGPAGPR	PGEVGPPGPPGPAGEK	TGETGAHGPPGFAGEK	STGGISVPGPMGPSGPR		GEPGPAGSVGPVGAAGPR	GPPGESGAAGPSGPIGSR	GPNGEAGSAGPSGPPGLR	GEPGPTGIQGPPGPAGEEGKR	GLPGVSGSVGEPGPLGIAGPPGAR	GETGPAGRPGEVGPPGPPGPAGEK	GYPGNIGPVGAVGAPGPHGPVGPTGK	GHNGLQGLPGLAGQHGDQGAPGSVGPAGPR		GEQGPAGPPGFQGLPGPAGTAGEVGKPGER	GLTGPIGPPGPAGAPGDKGEAGPSGPAGPTGAR	GPSGEPGTAGPPGTPGPQGLLGAPGILGLPGSR
Stone marten	Martes foina	Carnivora	Mustelidae	Guloninae	PMF89 (this study)
Wolverine	Gulo gulo	Carnivora	Mustelidae	Guloninae	PMF6 (Welker et al. 2016)			PMF6 (Welker et al. 2016)	GVQGPPGPAGPR	TGHPGTVGPAGIR	EGPMGLPGIDGR	EGPMGLPGIDGRPGPIGPAGAR	GEAGPSGPAGPTGAR	GLPGEFGLPGPAGPR	PGEVGPPGPPGPAGEK	TGETGAHGPPGFAGEK	STGGISVPGPMGPSGPR		GEPGPAGSVGPVGAAGPR	GPPGESGAAGPSGPIGSR	GPNGEAGSAGPSGPPGLR	GEPGPTGIQGPPGPAGEEGKR	GLPGVSGSVGEPGPLGIAGPPGAR	GETGPAGRPGEVGPPGPPGPAGEK	GYPGNIGPVGAVGAPGPHGPVGPTGK	GHNGLQGLPGLAGQHGDQGAPGSVGPAGPR		GEQGPAGPPGFQGLPGPAGTAGEVGKPGER	GLTGPIGPPGPAGAPGDKGEAGPSGPAGPTGAR	GPSGEPGTAGPPGTPGPQGLLGAPGILGLPGSR
European badger	Meles meles	Carnivora	Mustelidae	Melinae	PMF56 (Welker et al. 2016)	XM_045985138.1	XM_046020796.1	PMF56 (Welker et al. 2016)	GVQGPPGPAGPR	TGHPGTVGPAGIR	EGPMGLPGIDGR	EGPMGLPGIDGRPGPIGPAGAR	GEAGPSGPAGPTGAR	GLPGEFGLPGPAGPR	PGEVGPPGPPGPAGEK	TGETGAHGPPGFAGEK	STGGISVPGPMGPSGPR	GETGPAGPAGPIGPVGAR	GEPGPAGSVGPVGAAGPR	GPPGESGAAGPSGPIGSR	GPNGEAGSTGPSGPPGLR	GEPGPTGIQGPPGPAGEEGKR	GLPGVSGSVGEPGPLGIAGPPGAR	GETGPAGRPGEVGPPGPPGPAGEK	GYPGNIGPVGAVGAPGPHGPVGPTGK	GHNGLQGLPGLAGQHGDQGAPGSVGPAGPR		GEQGPAGPPGFQGLPGPAGTAGEVGKPGER	GLTGPIGPPGPAGAPGDKGEAGPSGPAGPTGAR	GPSGEAGTAGPPGTPGPQGLLGAPGILGLPGSR	GPPGASGAPGPQGFQGPAGEPGEPGQTGPAGAR
American mink	Neogale vison	Carnivora	Mustelidae	Mustelinae		XP_044104653.1	XP_044101981.1		GVQGPPGPAGPR	TGHPGTVGPAGIR	EGPMGLPGIDGR	EGPMGLPGIDGRPGPIGPAGAR	GEAGPSGPAGPTGAR	GLPGEFGLPGPAGPR	PGEVGPPGPPGPAGEK	TGETGAHGPPGFAGEK	STGGISVPGPMGPSGPR	GETGPAGPAGPIGPVGAR	GEPGPAGSVGPVGAAGPR	GPPGESGAAGPSGPIGSR	GPNGEAGSAGPSGPPGLR	GEPGPTGIQGPPGPAGEEGKR	GLPGVSGSVGEPGPLGIAGPPGAR	GETGPAGRPGEVGPPGPPGPAGEK	GYPGNIGPVGAVGAPGPHGPVGPTGK	GHNGLQGLPGLAGQHGDQGAPGSVGPAGPR		GEQGPAGPPGFQGLPGPAGTAGEVGKPGER	GLTGPIGPPGPAGAPGDKGEAGPSGPAGPTGAR	GPSGEPGTAGPPGTPGPQGLLGAPGILGLPGSR	GPPGASGAPGPQGFQGPAGEPGEPGQTGPAGAR
Domestic ferret	Mustela putorius furo	Carnivora	Mustelidae	Mustelinae		XM_004764821.3	XM_004767862.3		GVQGPPGPAGPR	TGHPGTVGPAGIR	EGPMGLPGIDGR	EGPMGLPGIDGRPGPIGPAGAR	GEAGPSGPAGPTGAR	GLPGEFGLPGPAGPR	PGEVGPPGPPGPAGEK	TGETGAHGPPGFAGEK	STGGISVPGPMGPSGPR	GETGPAGPAGPIGPVGAR	GEPGPAGSVGPVGAAGPR	GPPGESGAAGPSGPIGSR	GPNGEAGSAGPSGPPGLR	GEPGPTGIQGPPGPAGEEGKR	GLPGVSGSVGEPGPLGIAGPPGAR	GETGPAGRPGEVGPPGPPGPAGEK	GYPGNIGPVGAVGAPGPHGPVGPTGK	GHNGLQGLPGLAGQHGDQGAPGSVGPAGPR		GEQGPAGPPGFQGLPGPAGTAGEVGKPGER	GLTGPIGPPGPAGAPGDKGEAGPSGPAGPTGAR	GPSGEPGTAGPPGTPGPQGLLGAPGILGLPGSR	GPPGASGAPGPQGFQGPAGEPGEPGQTGPAGAR
Pale weasel/mountain weasel	Mustela altaica	Carnivora	Mustelidae	Mustelinae	PMF90 (this study)
Steppe polecat	Mustela eversmanii	Carnivora	Mustelidae	Mustelinae	PMF91 (this study)
European mink	Mustela lutreola	Carnivora	Mustelidae	Mustelinae	Welker et al. 2016
Stoat	Mustela erminea	Carnivora	Mustelidae	Mustelinae		XM_032320704.1	XP_032161267.1		GVQGPPGPAGPR	TGHPGTVGPAGIR	EGPMGLPGIDGR	EGPMGLPGIDGRPGPIGPAGAR	GEAGPSGPAGPTGAR	GLPGEFGLPGPAGPR	PGEVGPPGPPGPAGEK	TGETGAHGPPGFAGEK	STGGISVPGPMGPSGPR	GETGPAGPAGPIGPVGAR	GEPGPAGSVGPVGAAGPR	GPPGESGAAGPSGPIGSR	GPNGEAGSAGPSGPPGLR	GEPGPTGIQGPPGPAGEEGKR	GLPGVSGSVGEPGPLGIAGPPGAR	GETGPAGRPGEVGPPGPPGPAGEK	GYPGNIGPVGAVGAPGPHGPVGPTGK	GHNGLQGLPGLAGQHGDQGAPGSVGPAGPR		GEQGPAGPPGFQGLPGPAGTAGEVGKPGER	GLTGPIGPPGPAGAPGDKGEAGPSGPAGPTGAR	GPSGEPGTAGPPGTPGPQGLLGAPGILGLPGSR	GPPGASGAPGPQGFQGPAGEPGEPGQTGPAGAR
Spotted hyaena	Crocuta crocuta	Carnivora	Hyaenidae		PMF60 (Welker et al. 2016) + PMF88 (this study)	KAF0875192.1	KAF0880087	PMF60 (Welker et al. 2016)	GVQGPPGPAGPR	TGHPGSVGPAGVR			GEAGPSGPAGPTGAR	GLPGEFGLPGPAGPR	PGEVGPPGPPGPTGEK	TGETGASGPPGFAGEK	SAGGISVPGPMGPSGPR	GETGPAGPAGPIGPVGAR	GEPGPAGVVGPVGAVGPR	GPPGESGAAGPSGPIGSR	GPNGEAGSTGPSGPPGLR	GEPGPTGIQGPPGPAGEEGKR	GLPGVSGSVGEPGPLGIAGPPGAR	GETGPAGRPGEVGPPGPPGPTGEK	GYPGNIGPVGAAGAPGPHGPVGPAGK	GHNGLQGLPGLAGQHGDQGSPGSVGPAGPR		GEQGPAGPPGFQGLPGPAGTAGEAGKPGER	GLTGPIGPPGPAGAPGDKGEAGPSGPAGPTGAR	GPSGEPGTAGPPGTPGPQGLLGAPGILGLPGSR	GPPGASGAPGPQGFQGPAGEPGEPGQTGPAGAR
Striped hyena	Hyaena hyaena	Carnivora	Hyaenidae			XM_039227823.1	XM_039236240.1		GVQGPPGPAGPR	TGHPGSVGPAGVR	EGPMGLPGIDGR	EGPMGLPGIDGRPGPIGPAGAR	GEAGPSGPAGPTGAR	GLPGEFGLPGPAGPR	PGEVGPPGPPGPAGEK	TGETGASGPPGFAGEK	SAGGISVPGPMGPSGPR	GETGPAGPAGPIGPVGAR	GEPGPAGVVGPVGAIGPR	GPPGESGAAGPSGPIGSR	GPNGEAGSTGPSGPPGLR	GEPGPTGIQGPPGPAGEEGKR	GLPGVSGSVGEPGPLGLAGPPGAR	GETGPAGRPGEVGPPGPPGPAGEK	GYPGNIGPVGAVGAPGPHGPVGPAGK	GHNGLQGLPGLAGQHGDQGSPGSVGPAGPR		GEQGPAGPPGFQGLPGPAGTAGEAGKPGER	GLTGPIGPPGPAGAPGDKGEAGPSGPAGPTGAR	GPSGEPGTAGPPGTPGPQGLLGAPGILGLPGSR	GPPGASGAPGPQGFQGPAGEPGEPGQTGPAGAR
Cat	Felis catus	Carnivora	Felidae	Felinae	Buckley et al. 2009	XM_003996699.5	XM_003982764.6		GVQGPPGPAGPR	TGHPGSVGPAGVR	EGPMGLPGIDGR	EGPMGLPGIDGRPGPIGPAGAR	GEAGPSGPAGPTGAR	GLPGEFGLPGPAGPR	PGEVGPPGPPGPAGEK	TGETGASGPPGFAGEK	STGGISVPGPMGPSGPR	GETGPAGPAGPIGPVGAR	GEPGPAGVVGPVGAVGPR	GPPGESGAAGPSGPIGSR	GPNGEAGSAGPSGPPGLR	GEPGPTGIQGPPGPAGEEGKR	GLPGVSGSVGEPGPLGISGPPGAR	GETGPAGRPGEVGPPGPPGPAGEK	GYPGNIGPVGAVGAPGPHGPVGPTGK	GHNGLQGLPGLAGQHGDQGAPGSVGPAGPR		GEQGPAGPPGFQGLPGPAGTAGEVGKPGER	GLTGPIGPPGPAGAPGDKGEAGPSGPAGPTGAR	GPSGEPGTAGPPGTPGPQGLLGAPGILGLPGSR	GPPGASGAPGPQGFQGPAGEPGEPGQTGPAGAR
Lynx	Lynx lynx	Carnivora	Felidae	Felinae	PMF2 (Welker et al. 2016)			PMF2 (Welker et al. 2016)	GVQGPPGPAGPR	TGHPGSVGPAGVR	EGPMGLPGIDGR	EGPMGLPGIDGRPGPIGPAGAR	GEAGPSGPAGPTGAR	GLPGEFGLPGPAGPR	PGEVGPPGPPGPAGEK	TGETGASGPPGFAGEK	STGGISVPGPMGPSGPR		GEPGPAGVVGPVGAVGPR	GPPGESGAAGPSGPIGSR	GPNGEAGSAGPSGPPGLR	GEPGPTGIQGPPGPAGEEGKR	GLPGVSGSVGEPGPLGISGPPGAR	GETGPAGRPGEVGPPGPPGPAGEK	GYPGNIGPVGAVGAPGPHGPVGPTGK	GHNGLQGLPGLAGQHGDQGAPGSVGPAGPR		GEQGPAGPPGFQGLPGPAGTAGEVGKPGER	GLTGPIGPPGPAGAPGDKGEAGPSGPAGPTGAR	GPSGEPGTAGPPGTPGPQGLLGAPGILGLPGSR	GPPGASGAPGPQGFQGPAGEPGEPGQTGPAGAR
Bobcat	Lynx rufus	Carnivora	Felidae	Felinae	PMF30 (Welker et al. 2016)
Canadian lynx	Lynx canadensis	Carnivora	Felidae	Felinae		XM_030296425.1	XM_030307966.1		GVQGPPGPAGPR	TGHPGSVGPAGVR	EGPMGLPGIDGR	EGPMGLPGIDGRPGPIGPAGAR	GEAGPSGPAGPTGAR	GLPGEFGLPGPAGPR	PGEVGPPGPPGPAGEK	TGETGASGPPGFAGEK	STGGISVPGPMGPSGPR	GETGPAGPAGPIGPVGAR	GEPGPAGVVGPVGAVGPR	GPPGESGAAGPSGPIGSR	GPNGEAGSAGPSGPPGLR	GEPGPTGIQGPPGPAGEEGKR	GLPGVSGSVGEPGPLGISGPPGAR	GETGPAGRPGEVGPPGPPGPAGEK	GYPGNIGPVGAVGAPGPHGPVGPTGK	GHNGLQGLPGLAGQHGDQGAPGSVGPAGPR		GEQGPAGPPGFQGLPGPAGTAGEVGKPGER	GLTGPIGPPGPAGAPGDKGEAGPSGPAGPTGAR	GPSGEPGTAGPPGTPGPQGLLGAPGILGLPGSR	GPPGASGAPGPQGFQGPAGEPGEPGQTGPAGAR
Leopard cat	Prionailurus bengalensis	Carnivora	Felidae	Felinae	PMF87 (this study)	XP_043441522.1	XP_043444810.1		GVQGPPGPAGPR	TGHPGSVGPAGVR	EGPMGLPGIDGR	EGPMGLPGIDGRPGPIGPAGAR	GEAGPSGPAGPTGAR	GLPGEFGLPGPAGPR	PGEVGPPGPPGPAGEK	TGETGASGPPGFAGEK	STGGISVPGPMGPSGPR	GETGPAGPAGPIGPVGAR	GEPGPAGVVGPVGAVGPR	GPPGESGAAGPSGPIGSR	GPNGEAGSAGPSGPPGLR	GEPGPTGIQGPPGPAGEEGKR	GLPGVSGSVGEPGPLGIAGPPGAR	GETGPAGRPGEVGPPGPPGPAGEK	GYPGNIGPVGAVGAPGPHGPVGPTGK	GHNGLQGLPGLAGQHGDQGAPGSVGPAGPR		GEQGPAGPPGFQGLPGPAGTAGEVGKPGER	GLTGPIGPPGPAGAPGDKGEAGPSGPAGPTGAR	GPSGEPGTAGPPGTPGPQGLLGAPGILGLPGSR	GPPGASGAPGPQGFQGPAGEPGEPGQTGPAGAR
Fishing cat	Prionailurus viverrinus	Carnivora	Felidae	Felinae		XM_047845928.1	XM_047850789.1		GVQGPPGPAGPR	TGHPGSVGPAGVR	EGPMGLPGIDGR	EGPMGLPGIDGRPGPIGPAGAR	GEAGPSGPAGPTGAR	GLPGEFGLPGPAGPR	PGEVGPPGPPGPAGEK	TGETGASGPPGFAGEK	STGGISVPGPMGPSGPR	GETGPAGPAGPIGPVGAR	GEPGPAGVVGPVGAVGPR	GPPGESGAAGPSGPIGSR	GPNGEAGSAGPSGPPGLR	GEPGPTGIQGPPGPAGEEGKR	GLPGVSGSVGEPGPLGIAGPPGAR	GETGPAGRPGEVGPPGPPGPAGEK	GYPGNIGPVGAVGAPGPHGPVGPTGK	GHNGLQGLPGLAGQHGDQGAPGSVGPAGPR		GEQGPAGPPGFQGLPGPAGTAGEVGKPGER	GLTGPIGPPGPAGAPGDKGEAGPSGPAGPTGAR	GPSGEPGTAGPPGTPGPQGLLGAPGILGLPGSR	GPPGASGAPGPQGFQGPAGEPGEPGQTGPAGAR
Pallas' cat	Otocolobus manul	Carnivora	Felidae	Felinae	PMF84 (this study)			PMF84 (this study)	GVQGPPGPAGPR	TGHPGSVGPAGVR	EGPMGLPGIDGR	EGPMGLPGIDGRPGPIGPAGAR	GEAGPSGPAGPTGAR	GLPGEFGLPGPAGPR	PGEVGPPGPPGPAGEK		STGGISVPGPMGPSGPR	GETGPAGPAGPIGPVGAR	GEPGPAGVVGPVGAVGPR	GPPGESGAAGPSGPIGSR	GPNGEAGSAGPSGPPGLR	GEPGPTGIQGPPGPAGEEGKR	GLPGVSGSVGEPGPLGISGPPGAR	GETGPAGRPGEVGPPGPPGPAGEK	GYPGNIGPVGAVGAPGPHGPVGPTGK	GHNGLQGLPGLAGQHGDQGAPGSVGPAGPR		GEQGPAGPPGFQGLPGPAGTAGEVGKPGER	GLTGPIGPPGPAGAPGDKGEAGPSGPAGPTGAR	GPSGEPGTAGPPGTPGPQGLLGAPGILGLPGSR
Jaguarundi	Puma yagouaroundi	Carnivora	Felidae	Felinae		XP_040353135.1	XP_040328585.1			TGHPGSVGPAGVR	EGPMGLPGIDGR	EGPMGLPGIDGRPGPIGPAGAR	GEAGPSGPAGPTGAR	GLPGEFGLPGPAGPR	PGEVGPPGPPGPAGEK	TGETGASGPPGFAGEK	STGGISVPGPMGPSGPR	GETGPAGPAGPIGPVGAR	GEPGPAGVVGPVGAVGPR	GPPGESGAAGPSGPIGSR	GPNGEAGSAGPSGPPGLR		GLPGVSGSVGEPGPLGISGPPGAR	GETGPAGRPGEVGPPGPPGPAGEK	GYPGNIGPVGAVGAPGPHGPVGPTGK	GHNGLQGLPGLAGQHGDQGAPGSVGPAGPR		GEQGPAGPPGFQGLPGPAGTAGEVGKPGER		GPSGEPGTAGPPGTPGPQGLLGAPGILGLPGSR	GPPGASGAPGPQGFQGPAGEPGEPGQTGPAGAR
Geoffroy's cat	Leopardus geoffroyi	Carnivora	Felidae	Felinae		XP_045344402.1	XP_045350756.1		GVQGPPGPAGPR	TGHPGSVGPAGVR	EGPMGLPGIDGR	EGPMGLPGIDGRPGPIGPAGAR	GEAGPSGPAGPTGAR	GLPGEFGLPGPAGPR	PGEVGPPGPPGPAGEK	TGETGASGPPGFAGEK	SAGGISVPGPMGPSGPR	GETGPAGPAGPIGPVGAR	GEPGPAGVVGPVGAVGPR	GPPGESGAAGPSGPIGSR	GPNGEAGSAGPSGPPGLR	GEPGPTGIQGPPGPAGEEGKR	GLPGVSGSVGEPGPLGIAGPPGAR	GETGPAGRPGEVGPPGPPGPAGEK	GYPGNIGPVGAVGAPGPHGPVGPTGK	GHNGLQGLPGLAGQHGDQGAPGSVGPAGPR		GEQGPAGPPGFQGLPGPAGTAGEVGKPGER	GLTGPIGPPGPAGAPGDKGEAGPSGPAGPTGAR	GPSGEPGTAGPPGTPGPQGLLGAPGILGLPGSR	GPPGASGAPGPQGFQGPAGEPGEPGQTGPAGAR
Cheetah	Acinonyx jubatus	Carnivora	Felidae	Felinae		XM_027034050.2	XP_014922022.1		GVQGPPGPAGPR	TGHPGSVGPAGVR	EGPMGLPGIDGR	EGPMGLPGIDGRPGPIGPAGAR	GEAGPSGPAGPTGAR	GLPGEFGLPGPAGPR	PGEVGPPGPPGPAGEK	TGETGASGPPGFAGEK	STGGISVPGPMGPSGPR	GETGPAGPAGPIGPVGAR	GEPGPAGVVGPVGAVGPR	GPPGESGAAGPSGPIGSR	GPNGEAGSAGPSGPPGLR	GEPGPTGIQGPPGPAGEEGKR	GLPGVSGSVGEPGPLGISGPPGAR	GETGPAGRPGEVGPPGPPGPAGEK	GYPGNIGPVGAVGAPGPHGPVGPTGK	GHNGLQGLPGLAGQHGDQGAPGSVGPAGPR		GEQGPAGPPGFQGLPGPAGTAGEVGKPGER	GLTGPIGPPGPAGAPGDKGEAGPSGPAGPTGAR	GPSGEPGTAGPPGTPGPQGLLGAPGILGLPGSR	GPPGASGAPGPQGFQGPAGEPGEPGQTGPAGAR
American cheetah	Miracinonyx trumani	Carnivora	Felidae	Felinae	PMF39
Tiger	Panthera tigris	Carnivora	Felidae	Pantherinae		XM_042966748.1	XM_007076695.3		GVQGPPGPAGPR	TGHPGSVGPAGVR	EGPMGLPGIDGR	EGPMGLPGIDGRPGPIGPAGAR	GEAGPSGPAGPTGAR	GLPGEFGLPGPAGPR	PGEVGPPGPPGPAGEK	TGETGASGPPGFAGEK	SAGGISVPGPMGPSGPR	GETGPAGPAGPIGPVGAR	GEPGPAGVVGPVGAVGPR	GPPGESGAAGPSGPIGSR	GPNGEAGSAGPSGPPGLR	GEPGPTGIQGPPGPAGEEGKR	GLPGVSGSVGEPGPLGIAGPPGAR	GETGPAGRPGEVGPPGPPGPAGEK	GYPGNIGPVGAVGAPGPHGPVGPTGK	GHNGLQGLPGLAGQHGDQGAPGSVGPAGPR		GEQGPAGPPGFQGLPGPAGTAGEVGKPGER	GLTGPIGPPGPAGAPGDKGEAGPSGPAGPTGAR	GPSGEPGTAGPPGTPGPQGLLGAPGILGLPGSR	GPPGASGAPGPQGFQGPAGEPGEPGQTGPAGAR
Lion	Panthera leo	Carnivora	Felidae	Pantherinae	PMF55 (Welker et al. 2016)	XM_042915924.1	XM_042917978.1	PMF55 (Welker et al. 2016)	GVQGPPGPAGPR	TGHPGSVGPAGVR	EGPMGLPGIDGR	EGPMGLPGIDGRPGPIGPAGAR	GEAGPSGPAGPTGAR	GLPGEFGLPGPAGPR	PGEVGPPGPPGPAGEK	TGETGASGPPGFAGEK	SAGGISVPGPMGPSGPR	GETGPAGPAGPIGPVGAR	GEPGPAGVVGPVGAVGPR	GPPGESGAAGPSGPIGSR	GPNGEAGSAGPSGPPGLR	GEPGPTGIQGPPGPAGEEGKR	GLPGVSGSVGEPGPLGIAGPPGAR	GETGPAGRPGEVGPPGPPGPAGEK	GYPGNIGPVGAVGAPGPHGPVGPTGK	GHNGLQGLPGLAGQHGDQGAPGSVGPAGPR		GEQGPAGPPGFQGLPGPAGTAGEVGKPGER	GLTGPIGPPGPAGAPGDKGEAGPSGPAGPTGAR	GPSGEPGTAGPPGTPGPQGLLGAPGILGLPGSR	GPPGASGAPGPQGFQGPAGEPGEPGQTGPAGAR
Cave lion	Panthera leo spelaea	Carnivora	Felidae	Pantherinae	PMF41			PMF41	GVQGPPGPAGPR	TGHPGSVGPAGVR	EGPMGLPGIDGR	EGPMGLPGIDGRPGPIGPAGAR	GEAGPSGPAGPTGAR	GLPGEFGLPGPAGPR	PGEVGPPGPPGPAGEK	TGETGASGPPGFAGEK	SAGGISVPGPMGPSGPR		GEPGPAGVVGPVGAVGPR	GPPGESGAAGPSGPIGSR	GPNGEAGSAGPSGPPGLR		GLPGVSGSVGEPGPLGIAGPPGAR	GETGPAGRPGEVGPPGPPGPAGEK	GYPGNIGPVGAVGAPGPHGPVGPTGK	GHNGLQGLPGLAGQHGDQGAPGSVGPAGPR		GEQGPAGPPGFQGLPGPAGTAGEVGKPGER	GLTGPIGPPGPAGAPGDKGEAGPSGPAGPTGAR	GPSGEPGTAGPPGTPGPQGLLGAPGILGLPGSR
Leopard	Panthera pardus	Carnivora	Felidae	Pantherinae		XP_053748975.1	XP_019298881.1		GVQGPPGPAGPR	TGHPGSVGPAGVR	EGPMGLPGIDGR	EGPMGLPGIDGRPGPIGPAGAR	GEAGPSGPAGPTGAR	GLPGEFGLPGPAGPR	PGEVGPPGPPGPAGEK	TGETGASGPPGFAGEK	SAGGISVPGPMGPSGPR	GETGPAGPAGPIGPVGAR	GEPGPAGVVGPVGAVGPR	GPPGESGAAGPSGPIGSR	GPNGEAGSAGPSGPPGLR	GEPGPTGIQGPPGPAGEEGKR	GLPGVSGSVGEPGPLGIAGPPGAR	GETGPAGRPGEVGPPGPPGPAGEK	GYPGNIGPVGAVGAPGPHGPVGPTGK	GHNGLQGLPGLAGQHGDQGAPGSVGPAGPR		GEQGPAGPPGFQGLPGPAGTAGEVGKPGER	GLTGPIGPPGPAGAPGDKGEAGPSGPAGPTGAR	GPSGEPGTAGPPGTPGPQGLLGAPGILGLPGSR	GPPGASGAPGPQGFQGPAGEPGEPGQTGPAGAR
Snow leopard	Panthera uncia	Carnivora	Felidae	Pantherinae	PMF85 (this study)	XM_049635853.1	XM_049641474.1		GVQGPPGPAGPR	TGHPGSVGPAGVR	EGPMGLPGIDGR	EGPMGLPGIDGRPGPIGPAGAR	GEAGPSGPAGPTGAR	GLPGEFGLPGPAGPR	PGEVGPPGPPGPAGEK	TGETGASGPPGFAGEK	SAGGISVPGPMGPSGPR	GETGPAGPAGPIGPVGAR	GEPGPAGVVGPVGAVGPR	GPPGESGAAGPSGPIGSR	GPNGEAGSAGPSGPPGLR	GEPGPTGIQGPPGPAGEEGKR	GLPGVSGSVGEPGPLGIAGPPGAR	GETGPAGRPGEVGPPGPPGPAGEK	GYPGNIGPVGAVGAPGPHGPVGPTGK	GHNGLQGLPGLAGQHGDQGAPGSVGPAGPR		GEQGPAGPPGFQGLPGPAGTAGEVGKPGER	GLTGPIGPPGPAGAPGDKGEAGPSGPAGPTGAR	GPSGEPGTAGPPGTPGPQGLLGAPGILGLPGSR	GPPGASGAPGPQGFQGPAGEPGEPGQTGPAGAR
Homotherium (Schoningen)	Homotherium sp.	Carnivora	Felidae	Machairodontinae	Unknown			Unknown	GVQGPPGPAGPR	TGHPGSVGPAGVR			GEAGPSGPAGPTGAR	GLPGEFGLPGPAGAR						GPPGESGAAGPSGPIGSR	GPNGEAGSTGPSGPPGLR		GLPGVSGSLGEPGPLGIAGPPGAR					GEQGPAGPPGFQGLPGPAGTAGEVGKPGER	GLTGPIGPPGPAGAPGDKGEAGPSGPAGPTGAR	GPSGEPGTAGPPGTPGPQGLLGAPGILGLPGSR
American Black bear	Ursus americanus	Carnivora	Ursidae		PMF9	XM_045773051.1	XM_045793235.1	PMF9	GVQGPPGPAGPR	IGHPGTVGPAGVR	EGPMGLPGIDGR	EGPMGLPGIDGRPGPIGPAGAR	GEAGPSGPAGPTGAR	GLPGEFGLPGPAGPR	PGEVGPPGPPGPAGEK	TGETGAHGPPGFAGEK	STGGISVPGPMGPSGPR	GETGPAGPAGPIGPVGAR	GEPGPAGAVGPVGAVGPR	GPPGESGAAGPSGPIGSR	GPNGEAGSAGPSGPPGLR	GEPGPTGIQGPPGPAGEEGKR	GLPGVSGSVGEPGPLGISGPPGAR	GETGPAGRPGEVGPPGPPGPAGEK	GYPGNIGPVGAVGAPGPHGPVGPTGK	GHNGLQGLPGLAGQHGDQGAPGSVGPAGPR		GEQGPAGPPGFQGLPGPAGTAGEAGKPGER	GLTGPIGPPGPAGAPGDKGEAGPSGPAGPTGAR	GPSGEPGTAGPPGTAGPQGLLGAPGILGLPGSR	GPPGASGAPGPQGFQGPAGEPGEPGQTGPAGAR
Asian black bear	Ursus thibetanus	Carnivora	Ursidae		PMF93 (this study)	ENSUTTG00000022967	ENSUTTG00000016788		GVQGPPGPAGPR	IGHPGTVGPAGVR	EGPMGLPGIDGR	EGPMGLPGIDGRPGPIGPAGAR	GEAGPSGPAGPTGAR	GLPGEFGLPGPAGPR	PGEVGPPGPPGPAGEK	TGETGAHGPPGFAGEK	STGGISVPGPMGPSGPR	GETGPAGPAGPIGPVGAR	GEPGPAGAVGPVGAVGPR	GPPGESGAAGPSGPIGSR	GPNGEAGSAGPSGPPGLR	GEPGPTGIQGPPGPAGEEGKR	GLPGVSGSVGEPGPLGISGPPGAR	GETGPAGRPGEVGPPGPPGPAGEK	GYPGNIGPVGAVGAPGPHGPVGPTGK	GHNGLQGLPGLAGQHGDQGAPGSVGPAGPR		GEQGPAGPPGFQGLPGPAGTAGEAGKPGER	GLTGPIGPPGPAGAPGDKGEAGPSGPAGPTGAR	GPSGEPGTAGPPGTAGPQGLLGAPGILGLPGSR	GPPGASGAPGPQGFQGPAGEPGEPGQTGPAGAR
Polar bear	Ursus maritimus	Carnivora	Ursidae		PMF10 (Welker et al. 2016)	XM_040640811.1	XP_008684476.1	PMF10 (Welker et al. 2016)	GVQGPPGPAGPR	IGHPGTVGPAGVR	EGPMGLPGIDGR	EGPMGLPGIDGRPGPIGPAGAR	GEAGPSGPAGPTGAR	GLPGEFGLPGPAGPR	PGEVGPPGPPGPAGEK	TGETGAHGPPGFAGEK	STGGISVPGPMGPSGPR	GETGPAGPAGPIGPVGAR	GEPGPAGAVGPVGAVGPR	GPPGESGAAGPSGPIGSR	GPNGEAGSAGPSGPPGLR	GEPGPTGIQGPPGPAGEEGKR	GLPGVSGSVGEPGPLGISGPPGAR	GETGPAGRPGEVGPPGPPGPAGEK	GYPGNIGPVGAVGAPGPHGPVGPTGK	GHNGLQGLPGLAGQHGDQGAPGSVGPAGPR		GEQGPAGPPGFQGLPGPAGTAGEAGKPGER	GLTGPIGPPGPAGAPGDKGEAGPSGPAGPTGAR	GPSGEPGTAGPPGTAGPQGLLGAPGILGLPGSR	GPPGASGAPGPQGFQGPAGEPGEPGQTGPAGAR
Brown bear	Ursus arctos	Carnivora	Ursidae		PMF8	XM_026513128.3	XP_026361636.1	PMF8	GVQGPPGPAGPR	IGHPGTVGPAGVR	EGPMGLPGIDGR	EGPMGLPGIDGRPGPIGPAGAR	GEAGPSGPAGPTGAR	GLPGEFGLPGPAGPR	PGEVGPPGPPGPAGEK	TGETGAHGPPGFAGEK	STGGISVPGPMGPSGPR	GETGPAGPAGPIGPVGAR	GEPGPAGAVGPVGAVGPR	GPPGESGAAGPSGPIGSR	GPNGEAGSAGPSGPPGLR	GEPGPTGIQGPPGPAGEEGKR	GLPGVSGSVGEPGPLGISGPPGAR	GETGPAGRPGEVGPPGPPGPAGEK	GYPGNIGPVGAVGAPGPHGPVGPTGK	GHNGLQGLPGLAGQHGDQGAPGSVGPAGPR		GEQGPAGPPGFQGLPGPAGTAGEAGKPGER	GLTGPIGPPGPAGAPGDKGEAGPSGPAGPTGAR	GPSGEPGTAGPPGTAGPQGLLGAPGILGLPGSR	GPPGASGAPGPQGFQGPAGEPGEPGQTGPAGAR
Giant panda	Ailuropoda melanoleuca	Carnivora	Ursidae		PMF92 (this study)	XP_034496495.1	XP_002918275.1		GVQGPPGPAGPR	TGHPGTVGPAGVR	EGPMGLPGIDGR	EGPMGLPGIDGRPGPIGPAGAR	GEAGPSGPAGPTGAR	GLPGEFGLPGPAGPR	PGEVGPPGPPGPAGEK	TGETGAHGPPGFAGEK	STGGISVPGPMGPSGPR	GETGPAGPAGPIGPVGAR	GEPGPAGAVGPVGAVGPR	GPPGESGAAGPSGPIGSR	GPNGEAGSAGPSGPPGLR	GEPGPTGIQGPPGPAGEEGKR	GLPGVSGSVGEPGPLGIAGPPGAR	GETGPAGRPGEVGPPGPPGPAGEK	GYPGNIGPVGTVGAPGPHGPVGPTGK	GHNGLQGLPGLAGQHGDQGAPGSVGPAGPR		GEQGPAGPPGFQGLPGPAGTAGEVGKPGER	GLTGPIGPPGPAGAPGDKGEAGPSGPAGPTGAR	GPSGEPGTAGPPGTAGPQGLLGAPGILGLPGSR	GPPGASGAPGPQGFQGPAGEPGEPGQTGPAGAR
Short‐faced bear	Arctodus simus	Carnivora	Ursidae		Kubiak et al. 2022
Meerkat	Suricata suricatta	Carnivora	Herpestidae			XP_029784577.1	XP_029785028.1		GVQGPPGPAGPR	TGHPGSVGPAGVR	EGPMGLPGIDGR	EGPMGLPGIDGRPGPIGPAGAR	GEAGPSGPAGPTGAR	GLSGEFGLPGPAGPR	PGEVGPPGPPGPAGEK	TGETGASGPPGFAGEK	SVGGVSVPGPMGPSGPR	GETGPAGPAGPIGPVGAR	GEPGPAGVVGPVGAVGPR	GPPGESGAAGPSGPIGSR	GPNGEAGSAGPSGPPGLR	GEPGPTGIQGPPGPAGEEGKR	GLPGVSGSVGEPGPLGISGPPGAR	GETGPAGRPGEVGPPGPPGPAGEK	GYPGNIGPVGAVGAPGPHGPVGPTGK	GHNGLQGLPGLAGQHGDQGAPGSVGPAGPR		GEQGPAGPPGFQGLPGPAGTAGEVGKPGER	GLTGPIGPPGPAGAPGDKGEAGPSGPAGPTGAR	GPSGEPGTAGPPGTAGPQGLLGAPGILGLPGSR	GPPGASGAPGPQGFQGPAGEPGEPGQTGPAGAR
Atlantic walrus	Odobenus rosmarus rosmarus	Carnivora	Odobenidae		Buckley et al. 2014; Kirby et al. 2013																		GLPGVSGSVGEPGPLGIAGPSGAR	GETGPAGRPGEVGPPGPPGPTGEK					GLTGPIGPPGPAGAPGDKGEAGPSGPAGPTGAR	GPSGEPGTAGPPGTTGPQGLLGSPGILGLPGSR
Pacific walrus	Odobenus rosmarus divergens	Carnivora	Odobenidae		Buckley et al. 2014; Kirby et al. 2013	XP_004395207.1	XM_004394078.2		GVQGPPGPAGPR	TGHPGTVGPAGVR	EGPMGLPGIDGR	EGPMGLPGIDGRPGPIGPAGAR	GEAGPSGPAGPTGAR	GLPGEFGLPGPAGPR	PGEVGPPGPPGPTGEK	TGETGAHGPPGFAGEK	STGGISVPGPMGPSGPR	GETGPAGPAGPIGPVGAR	GEPGPAGSVGPVGAAGPR	GPPGESGAAGPSGPIGSR	GPNGEAGSTGPSGPPGLR	GEPGPTGIQGPPGPAGEEGKR	GLPGVSGSVGEPGPLGIAGPSGAR	GETGPAGRPGEVGPPGPPGPTGEK	GYPGNIGPVGAVGAPGPHGPVGPTGK	GHNGLQGLPGLAGQHGDQGAPGSVGPAGPR		GEQGPAGPPGFQGLPGPAGTAGEAGKPGER	GLTGPIGPPGPAGAPGDKGEAGPSGPAGPTGAR	GPSGEPGTAGPPGTTGPQGLLGSPGILGLPGSR	GPPGASGAPGPQGFQGPAGEPGEPGQTGPAGAR
Northern fur seal	Callorhinus ursinus	Carnivora	Otariidae		Buckley et al. 2014	XP_025715155.1	XP_025728689.1		GVQGPPGPAGPR	TGHPGTVGPAGVR	EGPMGLPGIDGR	EGPMGLPGIDGRPGPIGPAGAR	GEAGPSGPAGPTGAR	GLPGEFGLPGPAGPR	PGEVGPPGPPGPAGEK	TGETGAHGPPGFAGEK	STGGISVPGPMGPSGPR	GETGPAGPAGPIGPVGAR	GEPGPAGSVGPVGAAGPR	GPPGESGAAGPSGPIGSR	GPNGEAGSTGPSGPPGLR	GEPGPTGIQGPPGPAGEEGKR	GLPGVSGSVGEPGPLGIAGPSGAR	GETGPAGRPGEVGPPGPPGPAGEK	GYPGNIGPVGAVGAPGPHGPVGPTGK	GHNGLQGLPGLAGQHGDQGAPGSVGPAGPR		GEQGPAGPPGFQGLPGPSGTAGEAGKPGER	GLTGPIGPPGPAGAPGDKGEAGPSGPAGPTGAR	GPSGEPGTAGPPGTAGPQGLLGAPGILGLPGSR	GPPGASGAPGPQGFQGPAGEPGEPGQTGPAGAR
South American fur seal	Arctocephalus australis	Carnivora	Otariidae		Hofman et al. 2018
Antarctic fur seal	Arctocephalus gazella	Carnivora	Otariidae		Hofman et al. 2018
Guadalupe fur seal	Arctocephalus townsendi	Carnivora	Otariidae		Hofman et al. 2018
South American sea lion	Otaria flavescens	Carnivora	Otariidae		Hofman et al. 2018
California sea lion	Zalophus californianus	Carnivora	Otariidae		Hofman et al. 2018	XP_027423360.2	XP_027428797.1		GVQGPPGPAGPR	TGHPGTVGPAGVR	EGPMGLPGIDGR	EGPMGLPGIDGRPGPIGPAGAR	GEAGPSGPAGPTGAR	GLPGEFGLPGPAGPR	PGEVGPPGPPGPAGEK	TGETGAHGPPGFAGEK	STGGISVPGPMGPSGPR	GETGPAGPAGPIGPVGAR	GEPGPAGSVGPVGAAGPR	GPPGESGAAGPSGPIGSR	GPNGEAGSTGPSGPPGLR	GEPGPTGIQGPPGPAGEEGKR	GLPGVSGSVGEPGPLGIAGPSGAR	GETGPAGRPGEVGPPGPPGPAGEK	GYPGNIGPVGAVGAPGPHGPVGPTGK	GHNGLQGLPGLAGQHGDQGAPGSVGPAGPR		GEQGPAGPPGFQGLPGPAGTAGEAGKPGER	GLTGPIGPPGPAGAPGDKGEAGPSGPAGPTGAR	GPSGEPGTAGPPGTAGPQGLLGAPGILGLPGSR	GPPGASGAPGPQGFQGPAGEPGEPGQTGPAGAR
Northern elephant Seal	Mirounga angustirostris	Carnivora	Phocidae		Hofman et al. 2018	XM_045889116.1	XM_045864684.1		GVQGPPGPAGPR	TGHPGTVGPAGVR	EGPMGLPGIDGR	EGPMGLPGIDGRPGPIGPSGAR	GEAGPSGPAGPTGAR	GLPGEFGLPGPAGPR	PGEVGPPGPPGPAGEK	TGETGAHGPPGFTGEK	STGGISVPGPMGPSGPR	GETGPAGPAGPIGPVGAR	GEPGPAGSVGSVGAAGPR	GPPGESGAAGPSGPIGSR	GPNGEAGSTGPSGPPGLR	GEPGPTGIQGPPGPAGEEGKR	GLPGVSGSVGEHGPLGIAGPPGAR	GETGPAGRPGEVGPPGPPGPAGEK	GYPGNIGPAGAVGAPGPHGPVGPTGK	GHNGLQGLPGLAGQHGDQGAPGSVGPAGPR		GEQGPAGPPGFQGLPGPAGTAGEAGKPGER	GLTGPIGPPGPAGAPGDKGEAGPSGPAGPTGAR	GPSGEPGTAGPPGTAGPQGLLGAPGILGLPGSR	GPPGASGAPGPQGFQGPAGEPGEPGQTGPAGSR
Southern elephant seal	Mirounga leonina	Carnivora	Phocidae		Hofman et al. 2018	XM_035026877.1	XM_035020590.1		GVQGPPGPAGPR	TGHPGTVGPAGVR	EGPMGLPGIDGR	EGPMGLPGIDGRPGPIGPSGAR	GEAGPSGPAGPTGAR	GLPGEFGLPGPAGPR	PGEVGPPGPPGPAGEK	TGETGAHGPPGFTGEK	STGGISVPGPMGPSGPR	GETGPAGPAGPIGPVGAR	GEPGPAGSVGSVGAAGPR	GPPGESGAAGPSGPIGSR	GPNGEAGSTGPSGPPGLR	GEPGPTGIQGPPGPAGEEGKR	GLPGVSGSVGEHGPLGIAGPPGAR	GETGPAGRPGEVGPPGPPGPAGEK	GYPGNIGPAGAVGAPGPHGPVGPTGK	GHNGLQGLPGLAGQHGDQGAPGSVGPAGPR		GEQGPAGPPGFQGLPGPAGTAGEAGKPGER	GLTGPIGPPGPAGAPGDKGEAGPSGPAGPTGAR	GPSGEPGTAGPPGTAGPQGLLGAPGILGLPGSR	GPPGASGAPGPQGFQGPAGEPGEPGQTGPAGSR
Stellar sea lion	Eumetopias jubatus	Carnivora	Otariidae		Kirby et al. 2013	XP_027949502.1	XP_027974643.1		GVQGPPGPAGPR	TGHPGTVGPAGVR	EGPMGLPGIDGR	EGPMGLPGIDGRPGPIGPAGAR	GEAGPSGPAGPTGAR	GLPGEFGLPGPAGPR	PGEVGPPGPPGPAGEK	TGETGAHGPPGFAGEK	STGGISVPGPMGPSGPR	GETGPAGPAGPIGPVGAR	GEPGPAGSVGPVGAAGPR	GPPGESGAAGPSGPIGSR	GPNGEAGSTGPSGPPGLR	GEPGPTGIQGPPGPAGEEGKR	GLPGVSGSVGEPGPLGIAGPSGAR	GETGPAGRPGEVGPPGPPGPAGEK	GYPGNIGPVGAVGAPGPHGPVGPTGK	GHNGLQGLPGLAGQHGDQGAPGSVGPAGPR		GEQGPAGPPGFQGLPGPAGTAGEAGKPGER	GLTGPIGPPGPAGAPGDKGEAGPSGPAGPTGAR	GPSGEPGTAGPPGTAGPQGLLGAPGILGLPGSR	GPPGASGAPGPQGFQGPAGEPGEPGQTGPAGAR
Bearded seal	Erignathus barbatus	Carnivora	Phocidae		Buckley et al. 2014																		GLPGVSGSVGEHGPLGIAGPPGAR	GETGPAGRPGEVGPPGPPGPAGEK					GLTGPIGPPGPAGAPGDKGEAGPSGPAGPTGAR
Hooded seal	Cystophora cristata	Carnivora	Phocidae		Buckley et al. 2014																		GLPGVSGSVGEHGPLGIAGPPGAR	GETGPAGRPGEVGPPGPPGPAGEK					GLTGPIGPPGPAGAPGDKGEAGPSGPAGPTGAR
Ribbon seal	Histriophoca fasciata	Carnivora	Phocidae		Kirby et al. 2013																		GLPGVSGSVGEHGPLGIAGPPGAR
Spotted seal	Phoca largha	Carnivora	Phocidae		Kirby et al. 2013																		GLPGVSGSVGEHGPLGIAGPPGAR
Ringed seal	Pusa hispida	Carnivora	Phocidae		Buckley et al. 2014			Unknown															GLPGVSGSVGEHGPLGIAGPPGAR						GLTGPIGPPGPAGAPGDKGEAGPSGPAGPTGAR
Grey seal	Halichoerus grypus	Carnivora	Phocidae		Buckley et al. 2014	XM_036094674.1	XM_036123357.1		GVQGPPGPAGPR	TGHPGTVGPAGVR	EGPMGLPGIDGR	EGPMGLPGIDGRPGPIGPSGAR	GESGPSGPAGPTGAR	GLPGEFGLPGPAGPR	PGEVGPPGPPGPAGEK	TGETGAHGPPGFVGEK	STGGISVPGPMGPSGPR	GETGPAGPAGPIGPVGAR	GEPGPAGSVGPVGAAGPR		GPNGEAGSTGPSGPPGLR	GEPGPTGIQGPPGPAGEEGKR	GLPGVSGSVGEHGPLGIAGPPGAR	GETGPAGRPGEVGPPGPPGPAGEK	GYPGNIGPVGAVGAPGTHGPVGPTGK	GHNGLQGLPGLAGQHGDQGAPGSVGPAGPR		GEQGPAGPPGFQGLPGPAGTAGEAGKPGER	GLTGPIGPPGPAGAPGDKGESGPSGPAGPTGAR	GPSGEPGTAGPPGTAGPQGLLGAPGILGLPGSR	GPPGASGAPGPQGFQGPAGEPGEPGQTGPAGSR
Common/harbour seal	Phoca vitulina	Carnivora	Phocidae		Buckley et al. 2014	XP_032284949.1	XP_032258023.1		GVQGPPGPAGPR	TGHPGTVGPAGVR	EGPMGLPGIDGR	EGPMGLPGIDGRPGPIGPSGAR	GESGPSGPAGPTGAR	GLPGEFGLPGPAGPR	PGEVGPPGPPGPAGEK	TGETGAHGPPGFVGEK	STGGISVPGPMGPSGPR	GETGPAGPAGPIGPVGAR	GEPGPAGSVGPVGAAGPR	GPPGESGAAGPSGPIGSR	GPNGEAGSTGPSGPPGLR	GEPGPTGIQGPPGPAGEEGKR	GLPGVSGSVGEHGPLGIAGPPGAR	GETGPAGRPGEVGPPGPPGPAGEK	GYPGNIGPVGAVGAPGTHGPVGPTGK	GHNGLQGLPGLAGQHGDQGAPGSVGPAGPR		GEQGPAGPPGFQGLPGPAGTAGEAGKPGER	GLTGPIGPPGPAGAPGDKGESGPSGPAGPTGAR	GPSGEPGTAGPPGTAGPQGLLGAPGILGLPGSR	GPPGASGAPGPQGFQGPAGEPGEPGQTGPAGSR
Harp seal	Pagophilus groenlandicus	Carnivora	Phocidae		Buckley et al. 2014																		GLPGVSGSVGEHGPLGIAGPPGAR	GETGPAGRPGEVGPPGPPGPAGEK					GLTGPIGPPGPAGAPGDKGESGPSGPAGPTGAR
Monk seal	Neomonachus schauinslandi	Carnivora	Phocidae			XP_021560003.1	XP_021545228.1		GVQGPPGPAGPR	TGHHGTVGPAGVR	EGPMGLPGIDGR	EGPMGLPGIDGRPGPIGPPGAR	GEAGPSGPAGPTGAR	GLPGEFGLPGPAGPR	PGEVGPPGPPGPAGEK	TGETGAHGPPGFAGEK	STGGIAVPGPMGPSGPR	GETGPAGPAGPIGPVGAR	GEPGPAGSVGPVGAAGPR	GPPGESGAAGPSGPIGSR	GPNGEAGSTGPSGPPGLR	GEPGPTGIQGPPGPAGEEGKR	GLPGVSGSVGEHGPLGIAGPPGAR	GETGPAGRPGEVGPPGPPGPAGEK	GYPGNIGPAGAVGAPGPHGPVGPTGK	GHNGLQGLPGLAGQHGDQGAPGSVGPAGPR	GEQGPAGPPGFQGLPGPAGTAGEAGK	GEQGPAGPPGFQGLPGPAGTAGEAGKPGER	GLTGPIGPPGPAGAPGDKGEAGPSGPAGPTGAR	GPSGEPGTAGPPGTAGPQGLLGAPGILGLPGSR
Weddell seal	Leptonychotes weddellii	Carnivora	Phocidae			XP_006740794.1	XP_006730730.1		GVQGPPGPAGPR	TGHPGTVGPAGVR	EGPMGLPGIDGR	EGPMGLPGIDGRPGPIGPSGAR	GEAGPSGPAGPTGAR	GLPGEFGLPGPAGTR	PGEVGPPGPPGPAGEK	TGETGAHGPPGFTGEK		GETGPAGPAGPIGPVGAR	GEPGPAGSVGPVGAAGPR	GPPGESGAAGPSGPIGSR	GPNGEAGSTGPSGPPGLR	GEPGPTGIQGPPGPAGEEGKR	GLPGVSGSVGEHGPLGIAGPPGAR	GETGPAGRPGEVGPPGPPGPAGEK	GYPGNIGPAGAVGAPGPHGPVGPTGK	GHNGLQGLPGLAGQHGDQGAPGSVGPAGPR	GEQGPAGPPGFQGLPGPAGTAGEAGK	GEQGPAGPPGFQGLPGPAGTAGEAGKPGER	GLTGPIGPPGPAGAPGDKGEAGPSGPAGPTGAR	GPSGEPGTAGPPGTAGPQGLLGAPGILGLPGSR	GPPGASGAPGPQGFQGPAGEPGEPGQTGPVGSR
Star-nosed mole	Condylura cristata	Eulipotyphla	Talpidae			XM_004684338.2	XM_004676693.2		GVQGPPGPAGPR	SGHPGTVGPAGIR	EGPVGLPGIDGR	EGPVGLPGIDGRPGPIGPAGAR	GESGPSGPAGPTGAR	GLPGEFGLPGPAGPR	PGEVGPPGPPGPSGEK	TGETGAAGPPGFTGEK	SAGGISVPGPMGPSGPR	GETGPAGPAGPIGPAGAR	GEPGPAGVVGPVGAFGPR	GPPGESGAAGPSGPLGSR	GQNGEAGSTGPTGPPGLR	GEPGPTGVQGPPGPAGEEGKR	GLPGISGSMGEPGPLGISGPPGAR	GETGPAGRPGEVGPPGPPGPSGEK	GYPGNIGPVGAAGAPGPHGNVGPTGK	GHNGLQGLPGLAGHHGDQGAPGSVGPAGPR	GEQGPAGPPGFQGLPGPAGAVGEVGK	GEQGPAGPPGFQGLPGPAGAVGEVGKPGER	GLTGPIGPPGPAGAPGDKGESGPSGPAGPTGAR	GPSGEPGTAGPPGTPGPQGLLGTPGILGLPGSR	GPPGASGAPGPQGFQGPAGEPGEPGQTGPAGSR
Spanish mole	Talpa occidentalis	Eulipotyphla	Talpidae			XM_037492009.2	XM_037508037.2		GVQGPPGPAGPR	SGHPGTVGPAGIR	EGPVGLPGIDGR	EGPVGLPGIDGRPGPIGPAGAR	GESGPSGPAGPTGAR	GLPGEFGLPGPAGPR	PGEVGPPGPPGPSGEK	TGETGASGPPGFTGEK	SAGGISVPGPMGPSGPR	GETGPAGPAGPVGPAGAR	GEPGPAGAVGPVGAFGPR	GPPGESGAAGPSGPLGSR	GQNGEAGSTGPTGPPGLR	GEPGPTGVQGPPGPAGEEGKR	GLPGISGSMGEPGPLGISGPPGAR	GETGPAGRPGEVGPPGPPGPSGEK	GYPGNIGPAGAVGAPGPHGNVGPTGK	GHNGLQGLPGLAGHHGDQGAPGAVGPAGPR	GEQGPAGPPGFQGLPGPAGAVGEVGK	GEQGPAGPPGFQGLPGPAGAVGEVGKPGER	GLTGPIGPPGPAGAPGDKGESGPSGPAGPTGAR	GPSGEPGSAGPPGTPGPQGLLGAPGILGLPGSR	GPPGASGAPGPQGFQGPAGEPGEPGQTGPAGSR
Common shrew	Sorex araneus	Eulipotyphla	Soricidae			XM_004608670.1	XM_004602187.2		GVQGPPGPAGPR	SGHPGTVGPAGIR	EGPVGLPGIEGRP	EGPVGLPGIEGRPGAIGPAGAR	GESGPSGPAGPTGAR	GLPGEFGLPGPAGPR	PGEVGPPGPPGPAGEK	TGETGASGLPGFAGEK	STGGISVPGPMGPSGPR	GETGPAGPAGPIGPAGAR	GEPGPAGAVGPAGAFGPR	GPPGESGAAGPAGPLGSR	GQNGEPGSAGPTGPPGLR	GEPGPAGVQGPPGPAGEEGKR	GLPGIAGSVGEPGPLGISGPPGAR	GETGPAGRPGEVGPPGPPGPAGEK	GYPGNAGPVGAVGAPGPHGPVGPTGK	GHNGLQGLPGLAGHHGDQGAPGSVGPAGPR	GEQGPAGPPGFQGLPGPAGTTGEVGK	GEQGPAGPPGFQGLPGPAGTTGEVGKPGER	GLTGPIGPPGPAGAPGDKGESGPSGPAGPTGAR	GPNGEPGTAGPPGTPGPQGLLGAPGILGLPGSR	GPPGASGAPGPQGFQGPAGEPGEPGQTGPAGAR
Etruscan shrew	Suncus etruscus	Eulipotyphla	Soricidae			XM_049782014.1	XM_049785197.1		GVQGPPGPAGPR	TGQPGTVGPAGIR	EGPMGLPGIEGR	EGPMGLPGIEGRPGAIGPAGPR	GESGPSGPAGPTGAR	GLPGEFGLPGPAGPR	PGEVGPPGPPGPAGEK	TGETGASGLPGFAGEK	STGGMSVPGPMGPSGPR	GETGPAGPAGPIGPAGAR	GEPGPAGAVGPVGAFGPR	GLPGQSGAAGPAGPLGSR	GQNGEPGSAGPAGPPGLR	GEPGPAGVQGPPGPAGEEGKR	GLPGIAGSLGEPGPLGISGPPGAR	GETGPAGRPGEVGPPGPPGPAGEK	GYPGNAGPVGAVGAPGPHGSVGPTGK	GHNGLQGLPGLAGHHGDQGAPGSVGPAGPR	GEQGPAGPPGFQGLPGPSGGTGEVGK	GEQGPAGPPGFQGLPGPSGGTGEVGKPGER	GLTGPIGPPGPAGAPGDKGESGPSGPAGPTGAR	GPSGEPGTTGPPGTPGPQGILGSPGILGLPGTR	GPPGVAGPPGAAGFHGPPGEPGEPGQSGPAGPR
European hedgehog	Erinaceus europaeus	Eulipotyphla	Erinaceidae			XM_007525609.2	XM_007522499.1		GVQGPPGPAGPR		EGPSGLPGIDGR	EGPSGLPGIDGRPGPIGPAGAR	GESGPSGPAGPTGAR	GLPGEFGLPGPAGPR	PGEAGPPGPPGPAGEK	TGETGGSGPPGFTGEK	STGGMSVPGPMGPSGPR	GETGPAGPAGPIGPAGAR	GEPGPAGAVGPVGAFGPR	GPPGQSGAAGPSGPIGSR	GQNGEAGSAGPAGPPGLR	GEPGPAGVQGPPGPAGEEGKR	GLPGVFGSVGEPGPLGIAGPPGAR	GETGPAGRPGEAGPPGPPGPAGEK	GYPGNAGSVGAAGAPGPHGSVGPAGK	GHNGLQGLPGLAGQHGDQGAPGSVGPAGPR	GEQGPAGPPGFQGLPGPAGTTGEVGK	GEQGPAGPPGFQGLPGPAGTTGEVGKPGER	GLTGPIGPPGPAGAPGDKGESGPSGPAGPTGAR	GPAGEPGTAGPPGTAGPQGLLGAPGILGLPGSR	GPPGASGAPGPPGFQGPAGEPGEPGQTGPAGAR
Hispaniolan solenodon	Solenodon paradoxus	Eulipotyphla	Solenodontidae		Buckley et al. 2020			Buckley et al. 2020	GVQGPPGPAGPR	TGHPGTVGPAGIR	EGPMGLPGIDGR	EGPMGLPGIDGRPGPIGPAGAR	GESGPSGPAGPTGAR	GLPGEFGLPGPAGPR	PGEVGPPGPPGPTGEK	TGETGASGLPGFPGEK		GETGPAGPAGPAGPAGAR	GEPGPAGVVGPVGAFGPR	GPPGQSGAAGPAGSIGNR	GQNGEAGSAGPTGPPGLR		GLPGVSGSLGEPGPLGISGPPGAR	GETGPAGRPGEVGPPGPPGPTGEK		GHNGLQGLPGLAGHHGDQGAPGSVGPAGPR			GLTGPIGPPGPAGAPGDKGESGPSGPAGPTGAR	GPAGEPGTAGPPGTAGPQGLLGAPGILGLPGSR	GPPGASGAPGPQGFQGPAGEPGEPGQTGPAGAR
Cuban solenodon	Solenodon cubanus	Eulipotyphla	Solenodontidae		Buckley et al. 2020			Buckley et al. 2020	GVQGPPGPAGPR	TGHPGTVGPAGIR	EGPMGLPGIDGR	EGPMGLPGIDGRPGPIGPAGAR	GESGPSGPAGPTGAR	GLPGEFGLPGPAGPR	PGEVGPPGPPGPTGEK	TGETGASGLPGFPGEK	SAGGMSVPGPMGPSGPR	GETGPAGPAGPAGPAGAR	GEPGPAGVVGPVGVFGPR	GPPGQSGAAGPAGSIGSR	GQNGEAGSAGPTGPTGLR	GEPGPAGVQGPPGPAGEEGKR	GLPGVSGSLGEPGPLGISGPPGAR	GETGPAGRPGEVGPPGPPGPTGEK	GYPGNAGPVGAVGAPGPHGPVGPTGK	GHNGLQGLPGLAGHHGDQGAPGSVGPAGPR		GEQGPAGPPGFQGLPGPAGTTGEVGKPGER	GLTGPIGPPGPAGAPGDKGESGPSGPAGPTGAR	GPAGEPGTAGPPGTAGPQGLLGAPGILGLPGSR	GPPGASGAPGPQGFQGPAGEPGEPGQTGPAGAR
Greater Cuban nesophontes	Nesophontes major	Soricomorpha	Nesophontidae		Harvey et al. 2019; Buckley et al. 2020			Harvey et al. 2019; Buckley et al. 2020	GVQGPPGPAGPR	SGHPGTVGPAGIR	EGPMGLPGIDGR	EGPMGLPGIDGRPGPIGPAGAR	GESGPSGPAGPTGAR	GLNGEFGLPGPAGPR	PGEVGPPGPPGPAGEK	TGETGASGLPGFAGEK	SSGGMSVPGPMGPSGPR	GETGPAGPAGPIGPAGAR	GETGPAGVVGPVGGFGPR	GPPGQSGAAGPAGSIGSR	GSNGEPGSAGPTGPPGLR	GEPGPAGVQGPPGPAGEEGKR	GLPGVAGSLGEPGPLGISGPPGAR	GETGPAGRPGEVGPPGPPGPAGEK	GYPGNIGPIGAAGAPGPHGSVGPAGK	GHNGLQGLPGLAGHHGDQGSPGSVGPAGPR	GEQGPAGPPGFQGLPGPAGTAGEAGK	GEQGPAGPPGFQGLPGPAGTAGEAGKPGER	GLTGPIGPPGPAGAPGDKGESGPSGPAGPTGAR	GPAGEPGTAGPPGTPGPQGLLGAPGILGLPGSR	GPPGASGAPGPQGFAGPAGEPGEPGQTGPAGAR
Cayman nesophontes	Nesophontes hemicingulus	Eulipotyphla	Nesophontidae		Buckley et al. 2020			Buckley et al. 2020	GVQGPPGPAGPR	SGHPGTVGPAGIR	EGPMGLPGIDGR	EGPMGLPGIDGRPGPIGPAGAR	GESGPSGPAGPTGAR	GLNGEFGLPGPAGPR	PGEVGPPGPPGPAGEK	TGETGASGLPGFAGEK		GETGPAGPAGPIGPAGAR	GETGPAGVVGPVGGFGPR	GPPGQSGAAGPAGSIGSR	GSNGEPGSAGPTGPPGLR	GEPGPAGVQGPPGPAGEEGKR	GLPGVAGSLGEPGPLGISGPPGAR	GETGPAGRPGEVGPPGPPGPAGEK	GYPGNIGPIGAAGAPGPHGSVGPAGK		GEQGPAGPPGFQGLPGPAGTAGEAGK	GEQGPAGPPGFQGLPGPAGTAGEAGKPGER	GLTGPIGPPGPAGAPGDKGESGPSGPAGPTGAR	GPAGEPGTAGPPGTPGPQGLLGAPGILGLPGSR
Western Cuban nesophontes	Nesophontes micrus	Eulipotyphla	Nesophontidae		Buckley et al. 2020			Buckley et al. 2020	GVQGPPGPAGPR	SGHPGTVGPAGIR	EGPMGLPGIDGR	EGPMGLPGIDGRPGPIGPAGAR	GESGPSGPAGPTGAR	GLNGEFGLPGPAGPR	PGEVGPPGPPGPTGEK	TGETGASGLPGFAGEK	SSGGMSVPGPMGPSGPR	GETGPAGPAGPIGPAGAR	GETGPAGVVGPVGGFGPR	GPPGQSGAAGPAGSIGNR	GSNGEPGSTGPTGPPGLR	GEPGPAGVQGPPGPAGEEGKR	GLPGVAGSLGEPGPLGISGPPGAR	GETGPAGRPGEVGPPGPPGPTGEK	GYPGNIGPIGAAGAPGPHGSVGPAGK		GEQGPAGPPGFQGLPGPAGTAGEAGK	GEQGPAGPPGFQGLPGPAGTAGEAGKPGER	GLTGPIGPPGPAGAPGDKGESGPSGPAGPTGAR	GPAGEPGTAGPPGTPGPQGLLGAPGILGLPGSR	GPPGASGAPGPQGFAGPAGEPGEPGQTGPAGAR
Haitian nesophontes	Nesophontes zamicrus	Eulipotyphla	Nesophontidae		Buckley et al. 2020			Buckley et al. 2020	GVQGPPGPAGPR	SGHPGTVGPAGIR	EGPMGLPGIDGR	EGPMGLPGIDGRPGPIGPAGAR	GESGPSGPAGPTGAR	GLNGEFGLPGPAGPR	PGEVGPPGPPGPAGEK	TGETGASGLPGFAGEK	SSGGMSVPGPMGPSGPR	GETGPAGPAGPIGPAGAR	GETGPAGAVGPVGGFGPR	GPPGQSGAAGPAGSIGSR	GSNGEPGSAGPTGPPGLR	GEPGPAGVQGPPGPAGEEGKR	GLPGVAGSLGEPGPLGISGPPGAR	GETGPAGRPGEVGPPGPPGPAGEK	GYPGNIGPIGAAGAPGPHGSVGPAGK	GHNGLQGLPGLAGHHGDQGSPGSVGPAGPR	GEQGPAGPPGFQGLPGPAGTAGEAGK	GEQGPAGPPGFQGLPGPAGTAGEAGKPGER	GLTGPIGPPGPAGAPGDKGESGPSGPAGPTGAR	GPAGEPGTAGPPGTPGPQGLLGAPGILGLPGSR
Atalaye nesophontes	Nesophontes hypomicrus	Eulipotyphla	Nesophontidae		Buckley et al. 2020			Buckley et al. 2020	GVQGPPGPAGPR	SGHPGTVGPAGIR	EGPMGLPGIDGR	EGPMGLPGIDGRPGPIGPAGAR	GESGPSGPAGPTGAR	GLNGEFGLPGPAGPR	PGEVGPPGPPGPAGEK	TGETGASGLPGFAGEK	SSGGMSVPGPMGPSGPR	GETGPAGPAGPIGPAGAR	GETGPAGAVGPVGGFGPR	GPPGQSGAAGPAGSIGSR	GSNGEPGSAGPTGPPGLR	GEPGPAGVQGPPGPAGEEGKR	GLPGVAGSLGEPGPLGISGPPGAR	GETGPAGRPGEVGPPGPPGPAGEK	GYPGNIGPIGAAGAPGPHGSVGPAGK		GEQGPAGPPGFQGLPGPAGTAGEAGK	GEQGPAGPPGFQGLPGPAGTAGEAGKPGER	GLTGPIGPPGPAGAPGDKGESGPSGPAGPTGAR	GPAGEPGTAGPPGTPGPQGLLGAPGILGLPGSR	GPPGASGAPGPQGFAGPAGEPGEPGQTGPAGAR
St. Michel nesophontes	Nesophontes paramicrus	Eulipotyphla	Nesophontidae		Buckley et al. 2020			Buckley et al. 2020	GVQGPPGPGGPR	SGHPGTVGPAGIR	EGPMGLPGIDGR	EGPMGLPGIDGRPGPIGPAGAR	GESGPSGPAGPTGAR	GLNGEFGLPGPAGPR	PGEVGPPGPPGPAGEK	TGETGASGLPGFAGEK	SSGGMSVPGPMGPSGPR	GETGPAGPAGPIGPAGAR	GETGPAGAVGPVGGFGPR	GPPGQSGAAGPAGSIGSR	GSNGEPGSAGPTGPPGLR	GEPGPAGVQGPPGPAGEEGKR	GLPGVAGSLGEPGPLGISGPPGAR	GETGPAGRPGEVGPPGPPGPAGEK	GYPGNIGPIGAAGAPGPHGSVGPAGK		GEQGPAGPPGFQGLPGPAGTAGEAGK	GEQGPAGPPGFQGLPGPAGTAGEAGKPGER	GLTGPIGPPGPAGAPGDKGESGPSGPAGPTGAR	GPAGEPGTAGPPGTPGPQGLLGAPGILGLPGSR	GPPGASGAPGPQGFAGPAGEPGEPGQTGPAGAR
Puerto Rican nesophontes	Nesophontes edithae	Eulipotyphla	Nesophontidae		Buckley et al. 2020			Buckley et al. 2020	GVQGPPGPAGPR	SGHPGTVGPAGIR	EGPMGLPGIDGR	EGPMGLPGIDGRPGPIGPAGAR	GESGPSGPGGPTGAR	GLNGEFGLPGPAGPR	PGEVGPPGPPGPAGEK	TGETGASGLPGFAGEK		GETGPAGPAGPIGPAGAR	GETGPAGAVGPVGGFGPR	GPPGQSGAAGPAGSIGSR	GSNGEPGSSGPTGPPGLR	GEPGPAGVQGPPGPAGEEGKR	GLPGVAGSLGEPGPLGISGPPGAR	GETGPAGRPGEVGPPGPPGPAGEK			GEQGPAGPPGFQGLPGPAGTAGEAGK	GEQGPAGPPGFQGLPGPAGTAGEAGKPGER	GLTGPIGPPGPAGAPGDKGESGPSGPGGPTGAR		GPPGASGAPGPQGFAGPAGEPGEPGQTGPAGAR
