# Supplementary material for: Middle and Late Pleistocene Denisovan subsistence at Baishiya Karst Cave
Source: Nature. 2024 Jul 3;632(8023):108–13. doi: 10.1038/s41586-024-07612-9 (PMC11291277; doi:10.1038/s41586-024-07612-9)
Supplement: Supplementary file 7 — The taxonomic assignments per layer. A. Morphological taxonomic identifications. B. ZooMS taxonomic identifications. C. Taxonomic identifications after combining morphological and ZooMS taxonomic identifications. [file 41586_2024_7612_MOESM7_ESM.xlsx]

## Sheet: Morphological identifications
Supplementary Data 5A. Morphological taxonomic identifications.
Taxa	ZooMS barcode ID	Layer 1		Layer 2		Layer3		Layer 4		Layer 5		Layer 6		Layer 7		Layer 8		Layer 9		Layer 10		Layer11		Pits (H1 and H3)		Unknown		Total		%NISP	%MNI
		NISP	MNI	NISP	MNI	NISP	MNI	NISP	MNI	NISP	MNI	NISP	MNI	NISP	MNI	NISP	MNI	NISP	MNI	NISP	MNI	NISP	MNI	NISP	MNI	NISP	MNI	NISP	MNI
Coturnix sp.	Aves			1	1	1	1			1	1																	3	3	0.453172	2.01342
Phasianus colchicus	Aves			1	1	1	1							1	1	1	1			5	1			2	1			11	6	1.66163	4.02685
Aquila chrysaetos	Aves	1	1	2	1	2	1	2	1			1	1									6	1	1	1			15	7	2.26586	4.69799
Accipitridae	Aves																			4	1							4	1	0.60423	0.671141
Strigiformes	Aves					1	1																					1	1	0.151057	0.671141
Lepus oiostolus	Leporidae	3	1	3	1	12	3	2	1	1	1	1	1			1	1	1	1	19	2	8	1	6	1	1	1	58	15	8.76133	10.0671
Ochotona sp.	Ochotona sp. (x)					3	1					1	1	1	1					1	1	3	2					9	6	1.35952	4.02685
Aeretes melanopterus	Rodentia (x)									1	1	1	1															2	2	0.302115	1.34228
Marmota himalayana	Marmota sp.	1	1	3	1	7	2	1	1	1	1			1	1					5	1	3	1					22	9	3.32326	6.04027
Microtus sp.	Rodentia (x)					1	1																					1	1	0.151057	0.671141
Hystrix cf. subcristata	Rodentia (x)																			1	1							1	1	0.151057	0.671141
Myospalax cansus	Rodentia (x)							1	1																			1	1	0.151057	0.671141
Tota small size animals		5	3	10	5	28	11	6	4	4	4	4	4	3	3	2	2	1	1	35	7	20	5	9	3	1	1	128	53	19.3353	35.5705
Bos cf. mutus	Bos sp.	1	1	1	1	1	1					2	1	4	2	1	1	6	1	15	1	24	1	2	1	0		57	11	8.61027	7.38255
Bos grunniens	Bos sp.	6	1																					14	1			20	2	3.02115	1.34228
Procapra cf. picticaudata	Procapra sp.	4	1	6	1	5	1	3	1	4	1	1	1	1	1	1	1			17	1	24	2	5	1			71	12	10.7251	8.05369
Ovis ammon	Caprinae			3	1	2	1			2	1									2	1	1	1					10	5	1.51057	3.3557
Ovis aries	Caprinae																							4	1			4	1	0.60423	0.671141
Ovis/Pseudois	Caprinae	3	1	15	1	16	1	13	1	15	2	3	1	2	1					36	1	41	2	5	1	1	1	150	13	22.6586	8.72483
Pseudois nayaur	Caprinae					4	1	1	1	1	1			1	1					10	2	5	1			1	1	23	8	3.47432	5.36913
Capra aegagrus hircus	Caprinae	1	1																					4	1			5	2	0.755287	1.34228
Caprinae	Caprinae	6	1																					13	1			19	2	2.87009	1.34228
Cervus elaphus	Cervidae													2	1	1	1	1	1	12	1	6	1					22	5	3.32326	3.3557
Moschus sp.	Moschidae					1	1			3	1									3	1	4	1					11	4	1.66163	2.68456
Total Artiodactyla		21	6	25	4	29	6	17	3	25	6	6	3	10	6	3	3	7	2	95	8	105	9	47	7	2	2	392	65	59.2145	43.6242
Equus caballus	Equidae																							1	1			1	1	0.151057	0.671141
Equus sp.	Equidae							1	1			1	1	1	1	1	1	1	1	18	2	20	1	1	1			44	9	6.64653	6.04027
Coelodonta sp.	Rhinocerotidae																			22	1							22	1	3.32326	0.671141
Total Perissodactyla								1	1			1	1	1	1	1	1	1	1	40	3	20	1	2	2			67	11	10.1208	7.38255
Crocuta crocuta ultima	Crocuta sp.																			32	1	1	1	1	1			34	3	5.13595	2.01342
Panthera cf. uncia	Pantherinae																			1	1							1	1	0.151057	0.671141
Mustela sp.	Mustelidae (x)													1	1													1	1	0.151057	0.671141
Martes cf. foina	Mustelidae (x)									2	1	1	1							3	1	3	1					9	4	1.35952	2.68456
Canis lupus	Canidae (not Vulpes Vulpes/V. ferrilata)													1	1			1	1	3	1	5	1					10	4	1.51057	2.68456
Vulpes ferrilata	Vulpes Vulpes/ V. ferrilata			3	2	3	1	4	1											3	1	6	2					19	7	2.87009	4.69799
Total Carnivora				3	2	3	1	4	1	2	1	1	1	2	2			1	1	42	5	15	5	1	1	0		74	20	11.1782	13.4228
Total NISP/MNI		26	9	38	11	60	18	28	9	31	11	12	9	16	12	6	6	10	5	212	23	160	20	59	13	3	3	661	149	99.8489	100
The ZooMS barcode IDs, column B, followed by (x) were not identified through ZooMS.

## Sheet: ZooMS identifications
Supplementary Data 5B. ZooMS taxonomic identifications.
Taxa	Layer 1	Layer 2	Layer 3	Layer 4	Layer 5	Layer 6	Layer 7	Layer 8	Layer 9	Layer 10	Layer 11	Pits (H1 and H3)	Unknown	Total NISP	%NISP (n/1382)
Aves			2	1	1		1		1	2	4			12	0.868307
Leporidae			1	1						2		2		6	0.434153
Marmota sp.		2							1	6	2		1	12	0.868307
Total small size animals	0	2	3	2	1	0	1	0	2	10	6	2	1	30	2.17077
Bos sp.	1		13	11	9	9	13		1	40	108	19	5	229	16.5702
Bovidae										3	25			28	2.02605
Pantholops sp.										2	1			3	0.217077
Caprinae	10	15	89	41	31	20	25	1	2	126	76	25	5	466	33.7192
Procapra sp.		1		1						1	6	2	1	12	0.868307
Cervinae/Gazella sp.			15	15	8	10	7			85	21	7	2	170	12.301
Moschidae			6	2	1		3			3	2			17	1.2301
Pecora			4	7		2	1		1	35	124	2		176	12.7352
Total Artiodactyla	11	16	127	77	49	41	49	1	4	295	363	55	13	1101	79.6671
Equidae			22	3	8	6	8		2	27	89	6	1	172	12.4457
Rhinocerotidae						1	1			39			1	42	3.03907
Total Perissodactyla	0	0	22	3	8	7	9	0	2	66	89	6	2	214	15.4848
Felinae			1											1	0.0723589
Felinae/Ursinae											1			1	0.0723589
Canidae (not Vulpes Vulpes/ferrilata)					1		2				1			4	0.289436
Vulpes Vulpes/ferrilata			1					1		2				4	0.289436
Crocuta sp.										16				16	1.15774
Pantherinae							1			1				2	0.144718
Ursinae										1				1	0.0723589
Carnivora										1				1	0.0723589
Total Carnivora	0	0	2	0	1	0	3	1	0	21	2	0	0	30	2.17077
Homo sp.			1											1	0.0723589
Equidae/Cervinae/Antilopinae											6			6	0.434153
Other groups	0	0	1	0	0	0	0	0	0	0	6	0	0	7	0.506512
Unidentified specimens		1	1			1	3	13	51	102	291	10	2	475
Total NISP	11	19	156	82	59	49	65	15	59	494	757	73	18	1857
Percentage of successful identifications	100	94.7368	99.359	100	100	97.9592	95.3846	13.3333	13.5593	79.3522	61.5588	86.3014	88.8889	74.4211

## Sheet: Combined identifications
Supplementary Data 5C. Taxonomic identifications after combining morphological and ZooMS taxonomic identifications.
Taxa	Included in the diversity indices calculated for the main text?	Layer 1	Layer 2	Layer 3	Layer 4	Layer 5	Layer 6	Layer 7	Layer 8	Layer 9	Layer 10	Layer 11	Pits (H1 and H3)	Unknown	Total NISP	%NISP
Aves	No	1	4	7	3	2	1	2	1	1	10	10	3		45	2.24439
Rodentia	No			1	1	1	1				1				5	0.249377
Leporidae	Yes (Lepus sp.)	3	3	13	3	1	1		1	1	21	8	7	1	63	3.14214
Marmota sp.	Yes	1	5	7	1	1		1		1	11	5		1	34	1.69576
Ochotona sp.	Yes			3			1	1			1	3			9	0.448878
Total small size animals		5	12	31	8	5	4	4	2	3	44	26	10	2	156	7.78055
Bos sp.	Yes	8	1	14	11	9	11	16	1	7	54	131	34	5	302	15.0623
Caprinae	Yes	20	30	108	52	47	23	27	1	2	173	123	49	7	662	33.0175
Procapra sp.	Yes	4	7	5	4	4	1	1	1		18	30	7	1	83	4.13965
Moschidae	Yes (Moschus sp.)			6	2	4		3			6	6			27	1.34663
Bovidae	No										3	25			28	1.39651
Pantholops sp.	Yes										2	1			3	0.149626
Cervinae/Gazella sp.	Yes (Cervus sp.)			15	15	8	10	9	1	1	97	27	7	2	192	9.57606
Pecora	No			2	6		2	1		1	33	122	2		169	8.42893
Total Artiodactyla		32	38	150	90	72	47	57	4	11	386	465	99	15	1466	73.1172
Equidae	Yes (Equus sp.)			22	4	8	6	9	1	3	43	109	8	1	214	10.6733
Rhinocerotidae	Yes (Coelodonta sp.)						1	1			57			1	60	2.99252
Total Perissodactyla		0	0	22	4	8	7	10	1	3	100	109	8	2	274	13.6658
Mustelidae	Yes					2	1	1			3	3			10	0.498753
Pantherinae	Yes (Panthera sp.)							1			2				3	0.149626
Ursinae	Yes										1				1	0.0498753
Felinae	Yes			1											1	0.0498753
Felinae/Ursinae	No											1			1	0.0498753
Crocuta sp.	Yes										46	1	1		48	2.39401
Canidae (not Vulpes vulpes/ferrilata)	Yes (Canis lupus)					1		3		1	3	6			14	0.698254
Vulpes vulpes/ferrilata	Yes (Vulpes ferrilata)		3	4	4				1		5	6			23	1.14713
Carnivora	No										1				1	0.0498753
Total Carnivora		0	3	5	4	3	1	5	1	1	61	17	1	0	102	5.08728
Homo sp.	No			1											1	0.0498753
Equidae/Cervinae/Antilopinae	No											6			6	0.299252
Other groups		0	0	1	0	0	0	0	0	0	0	6	0	0	7	0.349127
Total NISP		37	53	209	106	88	59	76	8	18	591	623	118	19	2005	100
Total bone specimens		42	55	220	115	97	63	83	22	67	713	930	138	22	2567
Percentage of successful identifications		88.0952	96.3636	95	92.1739	90.7216	93.6508	91.5663	36.3636	26.8657	82.8892	66.9892	85.5072	13.7681	78.1067
